# Supplementary material for: Widely Targeted Metabolomics Analysis Reveals Great Changes in Nonvolatile Metabolites of Oolong Teas during Long-Term Storage
Source: Molecules. 2021 Nov 30;26(23):7278. doi: 10.3390/molecules26237278 (PMC8658923; doi:10.3390/molecules26237278)
Supplement: Supplementary file 1 [file molecules-26-07278-s001.zip]

Archive with 1 entries (1 files):
- molecules-1458310-supplementary.xls
