# Supplementary material for: Widely Targeted Metabolomics Analysis Reveals Great Changes in Nonvolatile Metabolites of Oolong Teas during Long-Term Storage
Source: Molecules. 2021 Nov 30;26(23):7278. doi: 10.3390/molecules26237278 (PMC8658923; doi:10.3390/molecules26237278)
Supplement: Supplementary file 1 [file molecules-26-07278-s001.zip › molecules-1458310-supplementary.xls]

## Sheet: Table S1  the identification in
Index	Q1 (Da)	Q3 (Da)	Molecular Weight (Da)	Formula	Ionization model	Compounds	Class I	Class II	CAS	Level	1Y-1	1Y-2	1Y-3	3Y-1	3Y-2	3Y-3	7Y-1	7Y-2	7Y-3	14Y-1	14Y-2	14Y-3	25Y-1	25Y-2	25Y-3	mix01	mix02	mix03	cpd_ID	kegg_map
pme3011	104.07	68.8	103.063	C4H9NO2	[M+H]+	γ-Aminobutyric acid*	Amino acids and derivatives	Amino acids and derivatives	1956-12-2	B	1981500	2289700	1969400	3164700	3017700	3152800	3486100	4620400	3807300	1032900	1105900	1080300	1189100	1149800	1246800	2139300	2310600	2435800	C00334	ko00250,ko00330,ko00410,ko00650,ko00760,ko01100
pme3017	104.07	58	103.063	C4H9NO2	[M+H]+	2-Aminoisobutyric acid*	Amino acids and derivatives	Amino acids and derivatives	62-57-7	B	749680	807260	725150	810810	865820	841940	1058600	1014500	1093600	1163300	1137000	1198600	1534100	1662800	1578500	1105900	1127500	1051200	C03665	--
pme3033	104.07	86	103.063	C4H9NO2	[M+H]+	N,N-Dimethylglycine*	Amino acids and derivatives	Amino acids and derivatives	1118-68-9	B	3024200	3244200	3044600	3663400	3742400	3838600	4384700	4950100	4494900	3046100	3073600	3282000	3407500	3259900	3405500	3565900	3431500	3553200	C01026	ko00260,ko01100
pme2049	103.04	57	104.047	C4H8O3	[M-H]-	2-Hydroxybutanoic acid*	Organic acids	Organic acids	600-15-7	B	1472400	1580400	1608900	1571200	1579200	1489900	2557000	2630500	2864900	1958900	1925400	1817700	5119400	4821900	4962600	2332600	2494000	2587600	C05984	ko00640
pme1975	103	59	104.06	C3H4O4	[M-H]-	Malonic acid	Organic acids	Organic acids	141-82-2	B	1882800	1798900	1851300	2509400	2169000	2575400	3752000	3828400	3836300	3069900	3186400	3054000	3276400	3435600	2853200	2576600	2662500	3137100	C00383	ko00061,ko00240,ko00410,ko01100,ko01212
pme0010	106	60	105.043	C3H7NO3	[M+H]+	Serine	Amino acids and derivatives	Amino acids and derivatives	56-45-1	B	2352800	2527100	2473200	2608600	2640100	2410300	2717400	2703400	2476000	1330700	1180000	1266400	2001600	1724700	2025300	2121100	2204400	2099900	C00065	ko00260,ko00261,ko00270,ko00460,ko00600,ko00630,ko00920,ko00970,ko01100,ko01110,ko01200,ko01230,ko01502,ko02010
Hmbp000904	107.05	77.03	106.041	C7H6O	[M+H]+	Benzaldehyde	Others	Others	100-52-7	B	12397000	11989000	11639000	13561000	14900000	12212000	9577400	9986600	10328000	3994600	3544700	3900800	3532800	3486900	3433400	8988700	8971800	8824000	C00261	ko01100
mws0255	112.05	95	111.043	C4H5N3O	[M+H]+	Cytosine	Nucleotides and derivatives	Nucleotides and derivatives	71-30-7	A	18602000	18632000	17155000	13408000	12930000	12655000	10425000	10532000	10980000	10463000	11747000	10886000	9168200	7599300	9554700	11892000	12213000	11679000	C00380	ko00240,ko01100
pme2122	112.09	95	111.08	C5H9N3	[M+H]+	Histamine	Amino acids and derivatives	Amino acids and derivatives	51-45-6	B	16012000	15416000	15387000	11880000	10820000	10879000	9289500	9487600	9677900	9690800	10058000	9751400	8060500	7169700	8312600	10140000	10557000	10086000	C00388	ko00340,ko01100,ko01110
mws0177	111.01	67	112.016	C5H4O3	[M-H]-	2-Furanoic acid	Organic acids	Organic acids	88-14-2	B	29693000	28070000	29048000	23335000	22918000	22326000	13829000	14436000	14538000	2590300	2463600	2489200	19927000	19694000	19142000	16879000	17646000	17813000	C01546	ko01100
pme0257	111.02	80	112.027	C4H4N2O2	[M-H]-	Uracil	Nucleotides and derivatives	Nucleotides and derivatives	66-22-8	A	21839000	21112000	22134000	15898000	14980000	16174000	8004000	8233500	8634000	9270300	9295100	8952800	7513500	9050200	8717900	12371000	12684000	12860000	C00106	ko00240,ko00410,ko00770,ko01100
pme0006	116.07	70.1	115.063	C5H9NO2	[M+H]+	Proline	Amino acids and derivatives	Amino acids and derivatives	147-85-3	B	3769900	4244300	3840000	4401800	4222800	4311200	3113700	3602800	3538600	1619800	1560300	1769100	2381400	2138500	2195300	3130700	3222800	3026500	C00148	ko00330,ko00332,ko00970,ko01100,ko01110,ko01230,ko02010
mws0376	115	71	116.011	C4H4O4	[M-H]-	Fumaric acid	Organic acids	Organic acids	110-17-8	B	822680	875170	977660	1416800	1481200	1483800	1461400	1341400	1397300	1439800	1357900	1149300	1688800	1958300	2321000	1100600	1241300	1313900	C00122	ko00020,ko00190,ko00220,ko00250,ko00350,ko00360,ko00620,ko00650,ko00760,ko01100,ko01110,ko01200
mws0823	115.04	71	116.047	C5H8O3	[M-H]-	3-Methyl-2-Oxobutanoic acid*	Organic acids	Organic acids	759-05-7	B	893000	919190	975250	934910	938720	934820	1182300	1320800	1256000	235480	242490	269630	2685700	2735500	2591200	1112500	1283200	1254000	C00141	ko00280,ko00290,ko00770,ko00966,ko01100,ko01110,ko01210,ko01230
pmb1096	118.07	91	117.058	C8H7N	[M+H]+	Indole	Alkaloids	Plumerane	120-72-9	B	19654000	19039000	17858000	18225000	18575000	17369000	18666000	19584000	19233000	10311000	10081000	10254000	9357700	8314800	8107100	15489000	15846000	15134000	C00463	ko00380,ko00400,ko00402,ko01100,ko01110
mws0191	118.09	59	117.079	C5H11NO2	[M+H]+	Betaine*	Alkaloids	Alkaloids	107-43-7	A	213990	207380	207380	240330	246440	243250	223630	201360	233990	706330	654580	663740	432600	448130	494650	376940	342980	361020	C00719	ko00260,ko01100,ko02010
mws0256	118.09	72.1	117.079	C5H11NO2	[M+H]+	Valine*	Amino acids and derivatives	Amino acids and derivatives	72-18-4	A	7522600	7728100	7255000	7870300	7743500	8107000	6279700	6748000	6979500	4070100	3937100	4109200	4573100	4492100	4408100	6052800	6409400	6261200	C00183	ko00280,ko00290,ko00311,ko00460,ko00770,ko00966,ko00970,ko01100,ko01110,ko01210,ko01230,ko02010
mws0470	117.02	73	118.027	C4H6O4	[M-H]-	Methylmalonic acid*	Organic acids	Organic acids	516-05-2	A	2670200	2627000	2679100	3135600	3109400	2981500	3700700	3828300	3934600	1228100	1074200	1201300	3290400	3200500	3354900	2841300	2742600	3030200	C02170	ko00240,ko00280,ko00640,ko01100
mws0192	117.02	73	118.027	C4H6O4	[M-H]-	Succinic acid*	Organic acids	Organic acids	110-15-6	A	2612900	2658300	2779200	3111500	3059800	3046700	3639100	3855500	4062700	1204900	1137400	1139600	3333900	3305500	3274600	2700200	2982400	2815700	C00042	ko00020,ko00190,ko00250,ko00310,ko00350,ko00360,ko00620,ko00630,ko00640,ko00650,ko00760,ko00920,ko01100,ko01110,ko01200
mws0147	117.06	59	118.063	C5H10O3	[M-H]-	3-Hydroxy-3-methyl butyric acid	Organic acids	Organic acids	625-08-1	B	830800	830840	883560	979290	1022900	936700	1226600	1298800	1328500	377860	352520	336730	1460200	1350100	1335400	899970	1003500	937420	--	--
pme3096	118	74	119.022	C3H5NO4	[M-H]-	Aminomalonic acid	Organic acids	Organic acids	1068-84-4	B	9923200	9727100	9758000	11584000	11755000	11062000	13932000	14406000	14967000	4658300	4220200	4138800	12713000	12297000	12527000	9969100	10924000	10457000	C00872	--
mws0671	120.07	74.1	119.058	C4H9NO3	[M+H]+	Homoserine*	Amino acids and derivatives	Amino acids and derivatives	672-15-1	B	4783000	5219200	4301900	4677200	4211100	4028300	3886700	4081700	3710700	1759100	2092700	1971200	1857500	1893300	1865900	3216600	3478600	3230500	C00263	ko00260,ko00270,ko00300,ko00920,ko01100,ko01110,ko01230
mws0230	120.07	74	119.058	C4H9NO3	[M+H]+	Threonine*	Amino acids and derivatives	Amino acids and derivatives	72-19-5	B	4925100	5501800	4662300	4752400	4685300	4142300	4052600	4457800	4263000	1955200	2224900	2044400	1910400	2026600	2029000	3441100	3495900	3283300	C00188	ko00260,ko00261,ko00290,ko00860,ko00970,ko01100,ko01110,ko01230,ko02010
pmp001287	120.08	103.05	119.073	C8H9N	[M+H]+	N-Benzylmethylene isomethylamine	Alkaloids	Alkaloids	-	A	3015400	3010600	2975400	3293000	3693100	3195700	2396000	2388800	2521500	987300	867180	925670	889640	899740	723550	2307000	2255500	2252100	--	--
mws0491	122.1	105	121.089	C8H11N	[M+H]+	Phenethylamine	Others	Others	64-04-0	A	3672800	3759300	3701100	3460100	3855800	3574600	1677100	1635000	1804100	1371300	1366800	1455700	1152000	987250	1068800	2402200	2355700	2345400	C05332	ko00360,ko01100
Lmgp002593	123.04	77.04	122.037	C7H6O2	[M+H]+	p-Hydroxybenzaldehyde	Organic acids	Organic acids	-	B	774470	761080	1009100	676300	544830	655020	608580	538310	484110	340410	422560	442090	308970	457440	268020	606390	690820	509060	--	--
mws0628	121.03	92	122.037	C7H6O2	[M-H]-	4-Hydroxybenzaldehyde	Phenolic acids	Phenolic acids	123-08-0	A	17217000	17051000	17668000	15405000	15135000	14219000	9191500	9143300	10435000	2681000	2844400	2874700	10938000	10599000	11934000	10587000	11561000	10713000	C00633	ko01100
mws0133	123.06	79.9	122.048	C6H6N2O	[M+H]+	Nicotinamide	Others	Vitamin	98-92-0	A	2687200	2743100	2606000	2672500	2695400	2674000	2272900	2322800	2342200	401270	343730	377880	1452500	1342600	1369200	2039600	2014700	1946400	C00153	ko00760,ko01100
pme1216	122.03	78	123.032	C6H5NO2	[M-H]-	2-Picolinic acid*	Organic acids	Organic acids	98-98-6	B	4159400	4061000	3859400	3350100	3411000	3479100	2591500	2296700	2440100	9460100	9706400	9725600	2047400	2061100	1955000	3893800	4274800	4494600	C10164	ko00380,ko01100
pme0490	124.04	78	123.032	C6H5NO2	[M+H]+	Nicotinic acid*	Others	Vitamin	59-67-6	B	1770300	2002900	1855300	1504800	1401700	1472600	1104500	1030300	1264300	4332400	4223200	4202700	1341800	1732900	1827600	1777300	1945900	2007100	C00253	ko00760,ko00960,ko01100,ko01110
pmb0302	126.1	96	125.024	C2H8NO3P	[M+H]+	2-Aminoethylphosphonate	Lipids	Glycerol ester	2041-14-7	B	1075800	1167100	1183300	1140800	1094700	1123600	1248800	1201600	1304100	1843500	1812000	1759200	1701000	1595800	1726800	1513800	1413500	1412300	C03557	ko00440,ko01100,ko02010
mws0572	126.07	109	125.059	C5H7N3O	[M+H]+	5-Methylcytosine	Nucleotides and derivatives	Nucleotides and derivatives	554-01-8	B	4989700	4863100	4559500	3112900	3052500	3069600	2032400	2149300	2706700	2099400	2187200	1950300	2062000	2020400	2399900	2982000	3086100	3108400	C02376	ko00240,ko01100
pmp000509	127.04	109.02	126.032	C6H6O3	[M+H]+	Maltol*	Others	Others	118-71-8	B	3854600	3310300	4154500	3321300	3293000	3143000	2091100	2169600	2270800	472470	538850	605750	1864100	2292600	1865000	2114200	2128600	1625700	C11918	ko00523,ko01110
mws0251	127.05	110	126.043	C5H6N2O2	[M+H]+	Thymine	Nucleotides and derivatives	Nucleotides and derivatives	65-71-4	B	4631400	4347900	4214100	3097300	2798800	2946500	2609000	2657600	5278300	5014300	5214400	4639200	4541900	4427500	10052000	4726900	4647700	4408700	C00178	ko00240,ko01100
pme0152	129.07	84	128.059	C5H8N2O2	[M+H]+	5,6-Dihydro-5-methyluracil	Nucleotides and derivatives	Nucleotides and derivatives	696-04-8	B	910110	949410	824010	1495900	1671400	1221800	1806100	1836300	1817400	686390	624290	548400	769450	600710	556370	1207900	1081600	1063500	C00906	--
mws0263	128.04	82.03	129.043	C5H7NO3	[M-H]-	PyroglutamicAcid	Amino acids and derivatives	Amino acids and derivatives	98-79-3	A	2012100	2016800	1869500	2803700	2889500	2496800	2689000	2585500	2488100	2923100	3024000	3130800	3131500	3028800	3007100	2491900	2509800	2915600	C01879	ko00480,ko01100
Rfmb319	130.09	84.08	129.079	C6H11NO2	[M+H]+	Pipecolic acid	Amino acids and derivatives	Amino acids and derivatives	4043-87-2	B	3114500	3310800	3038900	4013900	4091400	3509600	3223000	3017200	3467200	4234600	4213300	4596900	4435200	4678300	4599200	3856800	3876000	3988900	C00408	ko00310,ko00960,ko01100,ko01110
mws0425	129.02	85	130.027	C5H6O4	[M-H]-	Citraconic acid	Organic acids	Organic acids	498-23-7	B	11443000	9413000	10567000	9897600	9950600	9726200	10406000	10156000	13248000	9142700	9524300	8517200	13352000	13311000	13843000	9635700	10522000	11138000	C02226	ko00290,ko00660,ko01100,ko01210
mws1570	132.07	73	131.058	C5H9NO3	[M+H]+	Cis-4-Hydroxy-proline*	Amino acids and derivatives	Amino acids and derivatives	2584-71-6	B	768080	931080	825720	1153600	980840	1106700	1037200	1009700	981100	848800	934420	1063200	988380	913570	960730	941800	950180	1145300	C03440	ko00330,ko01100
pmp001198	132.1	57.1	131.095	C6H13NO2	[M+H]+	6-Deoxyfagomine*	Alkaloids	Alkaloids	197449-09-5	A	9286200	9787000	9399200	11672000	10598000	10733000	8586900	8979300	9572700	5309200	4536000	5422300	4927500	4572400	4876000	7667900	8594700	8059200	--	--
mws1587	132.1	86	131.095	C6H13NO2	[M+H]+	Norleucine*	Amino acids and derivatives	Amino acids and derivatives	327-57-1	A	3471400	3722300	3502600	4062100	4121300	4284700	3354700	3708700	3762900	1803300	1723500	1784600	1812400	1771200	1888500	2958800	3342100	3046700	C01933	--
mws0227	132.1	86.2	131.095	C6H13NO2	[M+H]+	Leucine*	Amino acids and derivatives	Amino acids and derivatives	61-90-5	A	3591600	3727700	3572300	4430300	3966500	3912500	3094900	3316800	3624400	1681200	1654100	1693800	1711900	1666500	1612300	2780500	3074500	3068400	C00123	ko00280,ko00290,ko00966,ko00970,ko01100,ko01110,ko01210,ko01230,ko02010
Lmmn000806	131.03	87.05	132.042	C5H8O4	[M-H]-	Dimethylmalonic acid*	Organic acids	Organic acids	595-46-0	A	823220	858310	861350	1228600	1110400	1074700	2066500	1879000	3387400	2738200	2680900	2739700	3251100	3143500	3289800	1968200	2038500	2165800	--	--
pme0243	131.04	87	132.042	C5H8O4	[M-H]-	Glutaric acid*	Organic acids	Organic acids	110-94-1	B	11395000	11216000	11552000	12549000	13207000	11660000	8416900	8584000	9326200	6263100	5999200	6386100	11810000	11719000	11939000	9729100	9873300	10691000	C00489	ko00071,ko00310,ko01100
mws0473	131.03	87	132.042	C5H8O4	[M-H]-	2-Methylsuccinic acid*	Organic acids	Organic acids	498-21-5	A	9215600	9822200	9911700	14409000	11784000	12323000	22384000	21442000	39095000	30898000	29789000	30591000	36672000	35905000	35513000	22984000	23777000	23988000	--	--
mws0972	131.07	85	132.079	C6H12O3	[M-H]-	6-Hydroxyhexanoic acid	Organic acids	Organic acids	1191-25-9	B	1248100	1292300	1339400	1399000	1500600	1325900	1524800	1538900	1624100	154740	202170	204090	1254800	1196100	1246500	1111400	1157900	1166100	C06103	--
mws0219	132.03	88	133.038	C4H7NO4	[M-H]-	Aspartic Acid	Amino acids and derivatives	Amino acids and derivatives	56-84-8	A	5066700	4842300	4144000	3833900	3857700	3502900	3309400	3339800	3215700	1215100	1312500	1231700	1244000	1210500	1097200	2637600	2907000	2858300	C00049	ko00220,ko00250,ko00260,ko00261,ko00270,ko00300,ko00340,ko00410,ko00460,ko00710,ko00760,ko00770,ko00970,ko01100,ko01110,ko01200,ko01210,ko01230,ko02010
mws0275	133.01	71	134.022	C4H6O5	[M-H]-	Malic acid	Organic acids	Organic acids	636-61-3	A	2625900	2504000	2164100	2762000	2263500	2194700	2140800	2105800	2543700	2056800	1525400	1842900	2563600	2840300	2249500	2701400	2261500	2435000	C00149	ko00020,ko00620,ko00630,ko00710,ko01100,ko01110,ko01200
pme0040	136.06	119	135.054	C5H5N5	[M+H]+	Adenine	Nucleotides and derivatives	Nucleotides and derivatives	73-24-5	A	4920800	4875700	4750600	3991100	3752700	3958300	3023100	2932900	3355100	3518600	3521300	3542200	4122000	3629600	4068600	3774100	3959300	3996300	C00147	ko00230,ko00908,ko01100
pmb0374	136.06	118.9	135.054	C5H5N5	[M+H]+	2-Aminopurine	Alkaloids	Alkaloids	452-06-2	A	307280	273820	255910	283450	299160	221680	318740	281390	290530	275590	272760	249840	286910	271110	264570	273320	308410	284600	--	--
mws0889	135.03	75.01	136.037	C4H8O5	[M-H]-	Threonate	Others	Saccharides and Alcohols	70753-61-6	A	8603700	9075700	9064900	10064000	10284000	9864700	12058000	12155000	11635000	9608500	9713000	9498400	14510000	14028000	14223000	10080000	10724000	11160000	C01620	ko00053,ko01100
pme0033	137.05	119	136.039	C5H4N4O	[M+H]+	Hypoxanthine	Nucleotides and derivatives	Nucleotides and derivatives	68-94-0	B	4663600	4548700	4510100	3602600	3179100	3441500	3046300	2597900	2950600	10675000	12629000	11897000	3591800	3292300	3501700	4582800	4640100	4768300	C00262	ko00230,ko01100
pme1173	137.05	110	136.039	C5H4N4O	[M+H]+	Allopurinol	Nucleotides and derivatives	Nucleotides and derivatives	315-30-0	B	5015900	4945400	5029000	5116800	6313300	5620900	3891600	3859600	4022100	4221400	3975500	3793800	3363900	3197300	2834100	4667900	4530700	4281500	--	--
Hmbn002174	135.05	120.02	136.053	C8H8O2	[M-H]-	4-Hydroxyacetophenone	Phenolic acids	Phenolic acids	99-93-4	A	897470	858660	891300	898940	976840	890060	1210100	1235900	1293900	319720	308040	328450	1794700	1684700	1727300	995410	1020500	1002400	C10700	ko01100
mws1336	138.06	120	137.048	C7H7NO2	[M+H]+	4-Aminobenzoic acid	Phenolic acids	Phenolic acids	150-13-0	B	2655200	2829200	2752300	2749200	2935400	2972600	4804100	4232400	4042700	1601600	1367400	1606100	1718400	1612700	1286700	3093500	2986400	3043300	C00568	ko00790,ko01100
mws1078	138.06	92.1	137.048	C7H7NO2	[M+H]+	Anthranilic Acid	Phenolic acids	Phenolic acids	118-92-3	B	3093700	3416400	3346400	2191000	2417200	2484000	3622800	2981500	3353900	1598800	1508000	1522100	2232400	2081800	2115000	2340400	2541400	2680700	C00108	ko00380,ko00400,ko00998,ko01058,ko01100,ko01110,ko01230
pme1002	138.09	103	137.084	C8H11NO	[M+H]+	Tyramine	Amino acids and derivatives	Amino acids and derivatives	51-67-2	B	11978000	11580000	11865000	11416000	11393000	10340000	3795900	3927200	4366800	4794400	4747700	5876800	4228700	3652900	3687400	7219800	7628500	7550200	C00483	ko00350,ko00950,ko01100,ko01110
Lmgn001670	137.03	108.02	138.032	C7H6O3	[M-H]-	Salicylic acid*	Phenolic acids	Phenolic acids	69-72-7	B	2297500	2968700	2703200	1708100	1406600	1536700	1853100	2050500	2278500	2127600	2603000	2371800	3356700	3971800	4079400	2485700	2407500	2609200	C00805	ko00360,ko01100,ko01110,ko04075
mws0749	137.02	93	138.032	C7H6O3	[M-H]-	4-Hydroxybenzoic acid*	Phenolic acids	Phenolic acids	99-96-7	B	5984100	6341600	6487400	9339200	8212900	7103900	9466400	9307600	10833000	6608400	7203400	7260600	13068000	12370000	14315000	8738000	8700500	8815800	C00156	ko00130,ko00790,ko01100,ko01110
mws0336	137.04	93.05	138.043	C6H6N2O2	[M-H]-	Urocanic acid	Organic acids	Organic acids	104-98-3	B	725350	752640	826690	564280	643920	679140	529340	525550	442860	551240	512030	514630	547640	565040	570610	537490	562900	618870	C00785	ko00340,ko01100
pme1137	140.03	94	139.027	C6H5NO3	[M+H]+	6-Hydroxynicotinic acid	Alkaloids	Alkaloids	5006-66-6	B	9594300	9941500	11445000	10905000	11050000	11065000	11350000	10709000	12699000	36633000	35001000	35634000	41719000	52671000	51148000	14741000	20117000	24445000	C01020	ko00760,ko01100
pme3207	141.02	59	142.027	C6H6O4	[M-H]-	Trans,trans-Muconic acid	Organic acids	Organic acids	3588-17-8	B	675050	811270	545790	726670	565250	775430	1058500	1027300	1009100	1789800	1763100	1848200	1378300	1331000	1507300	1403200	1430600	1443200	--	--
pmp000966	144.1	84.1	143.095	C7H13NO2	[M+H]+	Stachydrine*	Alkaloids	Pyrrole alkaloids	471-87-4	B	10223000	13633000	15769000	13791000	10747000	10489000	10750000	12294000	14145000	15685000	15933000	15286000	14111000	13802000	13362000	13842000	13617000	14141000	C10172	--
Rfmb320	144.1	84.08	143.095	C7H13NO2	[M+H]+	1,2-N-Methylpipecolic acid*	Amino acids and derivatives	Amino acids and derivatives	7730-87-2	B	10819000	11043000	14246000	12309000	10414000	12045000	10248000	11506000	13125000	15037000	15451000	14234000	14565000	13354000	13221000	13631000	13435000	13053000	--	--
mws0103	146.06	91	145.053	C9H7NO	[M+H]+	Indole-3-carboxaldehyde	Alkaloids	Plumerane	487-89-8	A	22587000	23937000	23894000	21719000	24056000	22968000	25385000	25480000	25694000	12141000	12258000	13477000	26261000	25038000	25870000	22171000	22855000	22148000	C08493	--
pme0295	146.08	86	145.074	C6H11NO3	[M+H]+	4-Acetamidobutyric acid	Organic acids	Organic acids	3025-96-5	B	21157000	21355000	21659000	24307000	23010000	23624000	29936000	31372000	31293000	28458000	29291000	30688000	40329000	35744000	36548000	28306000	27616000	29147000	C02946	ko00330,ko01100
mws0567	146.09	87	145.085	C5H11N3O2	[M+H]+	4-Guanidinobutyric acid	Organic acids	Organic acids	463-00-3	B	1778500	1778200	1645200	1586200	1667200	1505000	2337400	2112700	1990900	1796700	1481800	1528000	1800800	1719700	1824500	1919200	1840900	1836000	C01035	ko00330,ko01100
mws0017	146.17	72.2	145.158	C7H19N3	[M+H]+	Spermidine	Alkaloids	Phenolamine	124-20-9	B	1071400	1341400	1566400	1808100	1987300	1860600	3060400	3325400	3029700	3218200	3058900	3007600	3081400	3607400	3393500	2452700	2543900	2408000	C00315	ko00330,ko00410,ko00480,ko00940,ko01100,ko02010
mws1012	147.04	103	146.037	C9H6O2	[M+H]+	Coumarin	Lignans and Coumarins	Coumarins	91-64-5	A	17410000	16796000	18450000	16871000	17417000	16802000	14507000	13639000	14237000	1500300	1479500	1564800	13700000	13576000	12864000	12886000	12852000	12751000	C05851	ko00940,ko01110
mws0208	145.05	101	146.058	C6H10O4	[M-H]-	Adipic Acid	Organic acids	Organic acids	124-04-9	A	5990400	5821900	5624300	5834800	5869200	5092400	3409500	3412400	3836800	3947400	3961400	3933400	3323600	2857600	3251300	4336600	4351600	4595900	C06104	ko01100
pme0193	147.08	84	146.069	C5H10N2O3	[M+H]+	Glutamine	Amino acids and derivatives	Amino acids and derivatives	56-85-9	B	9325000	9481000	8529000	9609400	10280000	9477100	8181500	9005300	9666800	2961000	2713600	2871300	2689200	2282600	2331100	6724400	6646400	7088400	C00064	ko00220,ko00230,ko00240,ko00250,ko00630,ko00910,ko00970,ko01100,ko01230,ko02010
pme0026	147.11	84	146.106	C6H14N2O2	[M+H]+	Lysine	Amino acids and derivatives	Amino acids and derivatives	56-87-1	A	9109400	9455100	8330600	9743800	10235000	9358900	8043200	8940900	9346200	2864500	2746200	2872600	2633800	2376700	2386200	6660300	6850600	6988400	C00047	ko00300,ko00310,ko00780,ko00960,ko00970,ko01100,ko01110,ko01210,ko01230,ko02010
mws1050	148.06	88	147.053	C5H9NO4	[M+H]+	O-Acetylserine*	Amino acids and derivatives	Amino acids and derivatives	5147-00-2	B	5330700	5571200	5339300	4737200	3873400	5400100	3772900	3881100	3695500	7364400	8948700	7698400	8363800	8459400	10145000	5553800	6069400	5493900	C00979	ko00270,ko00908,ko00920,ko01100,ko01110,ko01200,ko01230,ko04122
pme0014	148.06	84	147.053	C5H9NO4	[M+H]+	Glutamic acid*	Amino acids and derivatives	Amino acids and derivatives	56-86-0	B	13252000	15693000	13772000	17231000	15198000	17654000	19870000	20228000	19573000	9606300	11398000	10487000	9773800	10954000	10479000	13477000	14685000	13343000	C00025	ko00220,ko00250,ko00330,ko00332,ko00340,ko00430,ko00480,ko00630,ko00650,ko00660,ko00860,ko00910,ko00970,ko01100,ko01110,ko01200,ko01210,ko01230,ko02010
pmp001285	149.02	65.04	148.016	C8H4O3	[M+H]+	Phthalic anhydride	Phenolic acids	Phenolic acids	85-44-9	A	31369000	28759000	32115000	26021000	26260000	22825000	23724000	23783000	21331000	17473000	19159000	20607000	18793000	21221000	20266000	23322000	23008000	23204000	--	--
pmb2826	147	87.1	148.037	C5H8O5	[M-H]-	Citramalate	Organic acids	Organic acids	2306-22-1	B	644580	540570	612140	715630	779190	841040	697550	605670	584920	531340	506510	608410	571030	538250	687680	482790	595020	648710	C00815	--
mws2213	147.05	77.01	148.052	C9H8O2	[M-H]-	Cinnamic acid	Phenolic acids	Phenolic acids	140-10-3	A	553690	542160	567640	587250	655960	574190	454770	464950	521060	87949	93381	85992	414360	415080	434080	394300	411780	417010	C00423	ko00130,ko00360,ko00940,ko00998,ko01100,ko01110
pme3154	147.07	59	148.074	C6H12O4	[M-H]-	(Rs)-Mevalonic acid	Organic acids	Organic acids	150-97-0	B	32677000	34281000	42362000	20960000	21249000	23001000	28567000	24755000	27800000	5840700	6046400	5640800	12119000	14383000	12522000	20663000	21838000	20755000	--	--
mws0847	150.08	133	149.07	C6H7N5	[M+H]+	1-Methyladenine	Nucleotides and derivatives	Nucleotides and derivatives	5142-22-3	B	13219000	12230000	11411000	8477500	9517100	8908300	8172100	8202300	9063800	14028000	13094000	14147000	11913000	11874000	12682000	11088000	10830000	11065000	C02216	--
mws1499	149.05	59.01	150.053	C5H10O5	[M-H]-	Arabinose	Others	Saccharides and Alcohols	10323-20-3	B	473660	379620	471230	526280	412830	531360	330610	356940	407610	302560	336040	251370	378030	361960	411120	347670	413990	385870	C00216	--
mws0008	149.06	105	150.068	C9H10O2	[M-H]-	Hydrocinnamic acid	Phenolic acids	Phenolic acids	501-52-0	A	187220	167800	189040	199700	201210	185260	91379	100110	108170	9	9	9	124890	124060	127830	116510	119900	106350	C05629	ko00360,ko01100
pme0183	152.06	135	151.049	C5H5N5O	[M+H]+	2-Hydroxy-6-aminopurine	Nucleotides and derivatives	Nucleotides and derivatives	3373-53-3	B	23021000	24784000	24524000	17209000	15718000	16919000	14976000	14937000	17301000	22845000	24075000	23240000	25647000	22257000	26581000	20031000	20102000	20218000	--	--
pme1109	152.06	135	151.049	C5H5N5O	[M+H]+	Guanine	Nucleotides and derivatives	Nucleotides and derivatives	73-40-5	A	1056800	994390	1079300	588340	632900	653210	661080	502350	621930	1067400	1123900	991410	1139000	963350	1190500	844730	881660	908460	C00242	ko00230,ko01100
pme0256	151.03	151	152.033	C5H4N4O2	[M-H]-	Xanthine	Nucleotides and derivatives	Nucleotides and derivatives	69-89-6	B	523620	455560	574990	525870	655680	548510	677900	742970	742540	1267800	1410600	1428800	732460	765870	698640	827870	831580	941460	C00385	ko00230,ko00232,ko01100,ko01110
pme2362	151	107	152.047	C8H8O3	[M-H]-	Mandelic acid	Phenolic acids	Phenolic acids	90-64-2	B	1389000	1368200	1542800	1488500	1521600	1473600	1227500	1160200	1285900	1691900	1711000	1776400	1460300	1446900	1700900	1470900	1520500	1594200	C01984	--
mws0458	151.04	136	152.047	C8H8O3	[M-H]-	Vanillin*	Phenolic acids	Phenolic acids	121-33-5	A	3682100	3827500	4693800	3384900	3557400	3294700	2929900	3188000	3197900	721550	1032900	1029500	3188100	3324200	3213300	2780500	3096400	2762100	C00755	ko00998,ko01100,ko01110
mws0182	151.04	106.9	152.047	C8H8O3	[M-H]-	p-Hydroxyphenyl acetic acid*	Phenolic acids	Phenolic acids	156-38-7	B	882830	947360	914420	992390	1044800	1018700	709250	827030	768520	1049400	1109700	1140900	953510	931560	982580	962320	923010	993700	C00642	ko00350,ko00360,ko01100
mws0213	151.06	71	152.068	C5H12O5	[M-H]-	Ribitol*	Others	Saccharides and Alcohols	488-81-3	B	557620	602010	612900	789610	868340	849930	1467300	1682000	1418400	2389200	2199300	2375300	2681700	2535100	2711800	1458600	1440600	1609200	C00474	ko00040,ko00740,ko01100
mws0444	152.04	108	153.043	C7H7NO3	[M-H]-	3-Aminosalicylic acid	Phenolic acids	Phenolic acids	570-23-0	B	949430	980740	1108500	1147500	1158600	1101700	1043500	970100	971920	1176900	1166900	1298300	1261900	1262200	1247100	940360	1430000	1164400	--	--
mws0183	153.02	109	154.027	C7H6O4	[M-H]-	Protocatechuic acid*	Phenolic acids	Phenolic acids	99-50-3	A	1024300	946050	1089200	1052800	967130	1255500	1424200	1351400	1360900	1600900	1637400	1772800	2875300	3331700	3552500	2032000	1721200	1715900	C00230	ko01100,ko01110
mws0180	153.02	108	154.027	C7H6O4	[M-H]-	2,5-Dihydroxybenzoic acid*	Phenolic acids	Phenolic acids	490-79-9	A	551390	535400	628590	671530	594640	680400	816730	902420	802140	1167000	1074000	1015600	2010600	2285500	2525400	1087300	1161900	1060600	C00628	ko00350,ko01100
pmb3099	153.03	125	154.039	C4H11O4P	[M-H]-	Diethyl phosphate	Organic acids	Organic acids	598-02-7	A	1069800	1004300	986520	971100	1050400	904230	1030800	932510	1063800	1258800	1682900	1754300	849250	862700	629510	1004700	992410	1019400	C06608	--
mws0254	156.08	110	155.069	C6H9N3O2	[M+H]+	Histidine	Amino acids and derivatives	Amino acids and derivatives	71-00-1	B	1079600	1324900	1050900	764970	854770	742130	802030	823360	759100	139260	153380	128120	167770	180600	140970	682300	691510	654910	C00135	ko00340,ko00410,ko00970,ko01100,ko01110,ko01230,ko02010
mws0005	161.11	144	160.1	C10H12N2	[M+H]+	Tryptamine	Alkaloids	Plumerane	61-54-1	B	55676000	54699000	48480000	40107000	44011000	40040000	26224000	26908000	26525000	17275000	16849000	19179000	13903000	12236000	11868000	30263000	30540000	30890000	C00398	ko00380,ko00901,ko01100,ko01110
pme3382	160.06	98	161.069	C6H11NO4	[M-H]-	N-Acetylthreonine	Amino acids and derivatives	Amino acids and derivatives	17093-74-2	B	1443100	1445200	1421400	1624600	1570400	1545200	1037600	1274500	1019600	1088900	1236300	1192400	1047900	912950	957240	1303600	1269300	1224900	--	--
pme2761	161	73	162.016	C5H6O6	[M-H]-	4-Hydroxy-2-oxoglutaric acid	Organic acids	Organic acids	1187-99-1	B	5447500	5121100	5233000	4211300	4181200	4432700	3836800	3777000	3781200	4650100	4510800	4365800	6801300	7149000	6907600	4900500	4890600	5292900	C01127	ko00630,ko01100
pme2914	161.05	99	162.053	C6H10O5	[M-H]-	3-Hydroxy-3-methylpentane-1,5-dioic acid	Amino acids and derivatives	Amino acids and derivatives	503-49-1	B	2079000	2440900	2302200	2685800	2607400	2675500	2934600	3307600	3461800	4380200	4151800	4147100	4808100	5250400	5009600	2812000	2980000	3447400	C03761	--
pmf0440	163.08	91.1	162.068	C10H10O2	[M+H]+	4-MethoxycinnaMaldehyde	Phenolic acids	Phenolic acids	1963-36-6	B	1155200	1120900	1172000	1266100	1160400	1213800	1193700	1148000	1174500	798170	1175000	1256700	1001100	1199700	901900	1103900	1088100	1046300	--	--
pmb0142	165.1	95.2	164.047	C9H8O3	[M+H]+	Caffeic aldehyde	Phenolic acids	Phenolic acids	141632-15-7	B	3822100	3872000	3622800	2749000	3128300	2731900	1812600	1819300	1921800	1005600	971630	1094900	738320	671230	691120	1996200	2019100	2108600	C10945	ko00940,ko01110
pme1439	165.05	119	164.047	C9H8O3	[M+H]+	p-Coumaric acid	Phenolic acids	Phenolic acids	501-98-4	A	7161100	6694600	7729000	6992100	6943700	6497100	6093800	6474400	6546800	5132600	4430500	4725000	5010300	4732900	4715700	5553200	5906400	6244400	C00811	ko00130,ko00350,ko00940,ko00950,ko00998,ko01100,ko01110
mws0159	163.04	91	164.047	C9H8O3	[M-H]-	Phenylpyruvic acid	Organic acids	Organic acids	156-06-9	B	160620	161060	171260	139960	156410	160080	76765	72825	98736	110920	100740	125010	91220	102570	91049	103740	115930	148060	C00166	ko00360,ko00400,ko00960,ko01100,ko01110,ko01210,ko01230
Lmlp002133	165.05	147.05	164.047	C9H8O3	[M+H]+	Trans-p-Hydroxycinnamic acid	Phenolic acids	Phenolic acids	-	A	2471200	2266100	2253900	2695100	3072800	2422200	1597300	1727000	1615500	2228700	2551900	2185500	1785000	1663800	1722800	2323800	2239600	2064200	--	--
pme3083	164.04	120	165.043	C8H7NO3	[M-H]-	2-(Formylamino)benzoic acid	Phenolic acids	Phenolic acids	3342-77-6	B	2769900	2681900	2852400	2870900	2932400	2665100	3025100	3160200	3343400	2493000	2393000	2606300	2895700	2805300	2822600	2612400	2733500	2689700	C05653	ko00380,ko01100
pme3968	166.07	149.05	165.065	C6H7N5O	[M+H]+	7-Methylguanine	Nucleotides and derivatives	Nucleotides and derivatives	578-76-7	A	14158000	13054000	12507000	10238000	10646000	9207600	10817000	9814300	12119000	18437000	17650000	18115000	15850000	15024000	16806000	13846000	14311000	14024000	C02242	--
pme0021	166.09	120.08	165.07	C9H11NO2	[M+H]+	Phenylalanine	Amino acids and derivatives	Amino acids and derivatives	63-91-2	A	2325900	2292300	2398800	2661900	2818800	2531500	2108600	1962300	2082700	834050	739040	763760	808290	705410	625790	1706000	1757100	1767100	C00079	ko00360,ko00400,ko00460,ko00940,ko00960,ko00966,ko00970,ko00998,ko01100,ko01110,ko01210,ko01230,ko02010
pme0282	165.02	77	166.027	C8H6O4	[M-H]-	Phthalic acid*	Organic acids	Organic acids	88-99-3	A	183700	205750	188960	226650	236360	205390	384520	410260	466410	491340	550640	553320	564730	534090	479780	334000	394030	358130	C01606	ko01100,ko02010
pme0281	165.02	121	166.027	C8H6O4	[M-H]-	Terephthalic acid*	Phenolic acids	Phenolic acids	100-21-0	B	2466200	2621400	2640100	2733700	2604700	2703200	4758500	4613500	5483200	5151900	5478400	5742300	5446800	5259600	5219800	3764800	4547900	4257900	C06337	ko01100
pmc0274	167.1	121.1	166.031	C6H6N4S	[M+H]+	6-Methylmercaptopurine	Nucleotides and derivatives	Nucleotides and derivatives	50-66-8	B	7551900	7962300	7917000	9081700	9863400	8379500	6309800	6427900	6547900	2587800	2261500	2406800	2363100	2232300	1993100	5911600	5735700	5909800	C16614	--
mws0344	165.04	75	166.048	C5H10O6	[M-H]-	Xylonic acid	Organic acids	Organic acids	526-91-0	A	890070	969670	933110	992420	1125300	1007200	1369000	1190000	1286100	1152600	1262500	1271200	1358200	1357200	1302500	1115200	850830	1278000	C00502	ko00040,ko01100
pme0166	167.06	110	166.049	C6H6N4O2	[M+H]+	1-Methylxanthine*	Nucleotides and derivatives	Nucleotides and derivatives	6136-37-4	B	615440	658470	633280	1662100	1090800	1195600	1259800	1426100	1664000	1870000	2088100	1904900	963700	1012900	770540	1241200	1310600	1188500	C16358	ko00232,ko01100,ko01110
pme2801	167.06	150	166.049	C6H6N4O2	[M+H]+	7-Methylxanthine*	Nucleotides and derivatives	Nucleotides and derivatives	552-62-5	A	26897000	28411000	29149000	30987000	32307000	32619000	22748000	23781000	24355000	27933000	28677000	27431000	28081000	26991000	25670000	27564000	28800000	27836000	C16353	ko00232,ko01100,ko01110
Hmbp001276	169.05	65.03	168.042	C8H8O4	[M+H]+	Gallacetophenone*	Others	Others	528-21-2	B	322130	307410	347550	226290	280050	246750	231410	203810	219150	140200	159690	138830	141370	154040	147650	251020	224010	266140	--	--
mws0028	167.03	108	168.042	C8H8O4	[M-H]-	Vanillic acid	Phenolic acids	Phenolic acids	121-34-6	B	92964	138920	142600	157110	144690	119410	152310	189500	205670	174440	231940	228470	452520	523350	460500	211040	239760	195660	C06672	--
pme2598	167.03	123	168.042	C8H8O4	[M-H]-	3,4-Dihydroxybenzeneacetic acid*	Phenolic acids	Phenolic acids	102-32-9	B	445120	656460	664200	883750	876310	818440	1267200	1614300	1433600	1299400	1390900	1464200	1733300	2409600	2325700	1204200	1327100	1179700	C01161	ko00350,ko01100
pme1383	170.08	134.1	169.074	C8H11NO3	[M+H]+	Pyridoxine	Others	Vitamin	65-23-6	A	9218300	10216000	10525000	10019000	10533000	10304000	7655200	7596000	7587200	8672700	8591900	8886200	7291800	7039500	6329000	8452400	8498800	8743100	C00314	ko00750,ko01100
Xmbp001692	171.03	81.03	170.022	C7H6O5	[M+H]+	2,4,6-Trihydroxybenzoic acid	Organic acids	Organic acids	-	A	73119000	71309000	73262000	81772000	78097000	84188000	80604000	81432000	80442000	79925000	78104000	79073000	97638000	91347000	91520000	67766000	79032000	79902000	--	--
mws0024	169.01	125	170.022	C7H6O5	[M-H]-	Gallic acid	Tannins	Tannin	149-91-7	A	21401000	21428000	20509000	23911000	23288000	23377000	21757000	22736000	21384000	20131000	20574000	20843000	22672000	22545000	23068000	21773000	21220000	21115000	C01424	--
Zmgn004439	171.14	153.14	172.146	C10H20O2	[M-H]-	Decanoic acid	Others	Others	334-48-5	B	3584.6	4507.7	5517.5	4137.1	4733.3	3959.2	4906.2	4697.4	5168.7	3518.6	4726.7	2476.4	6849.3	5827.9	6528.5	5792.6	5015.7	5254.4	C01571	ko00061,ko01100
pme0253	174.11	86	173.105	C8H15NO3	[M+H]+	N-Acetyl-L-leucine	Amino acids and derivatives	Amino acids and derivatives	1188-21-2	B	3921400	3611900	3893600	4005100	3941200	3566600	2793600	2796500	3019800	2808000	2714100	2999700	2607400	2411300	2593500	3205500	3058000	3259700	C02710	--
pme2550	173.02	137	174.016	C6H6O6	[M-H]-	Cis-Aconitic acid*	Organic acids	Organic acids	585-84-2	B	1578800	1547800	1721700	1322100	1282100	1309400	1143600	1166100	964740	997940	1029700	1060600	952590	1266200	1258300	1362200	1260100	1351300	C00417	ko00020,ko00630,ko00660,ko01100,ko01110,ko01210
mws0154	173.05	93	174.053	C7H10O5	[M-H]-	Shikimic acid	Organic acids	Organic acids	138-59-0	A	5088000	5342900	5376600	3926700	3816800	4801800	3760900	3660500	3634000	3645800	3068200	3122100	3609900	3833000	3905600	3791200	4111300	3960600	C00493	ko00400,ko01100,ko01110,ko01230
mws0242	173.08	111	174.089	C8H14O4	[M-H]-	SubericAcid	Organic acids	Organic acids	505-48-6	A	546740	478810	519520	558360	544750	489380	775930	754560	949480	1344900	1339000	1611300	3165800	2613400	3067500	1219100	1240900	1180300	C08278	--
mws1401	175.11	84	174.1	C7H14N2O3	[M+H]+	Theanine	Amino acids and derivatives	Amino acids and derivatives	3081-61-6	A	1407200	1514400	1405200	2095100	2618100	1873400	2694900	2513800	2539800	1023500	1007000	996640	1078000	1029300	942140	1886800	1899500	1970000	C01047	--
mws0260	175.12	116	174.112	C6H14N4O2	[M+H]+	Arginine	Amino acids and derivatives	Amino acids and derivatives	74-79-3	A	8084400	7919800	7786700	9602900	9889900	8543100	14570000	14771000	11555000	5600600	4425600	4850600	5436400	5557400	5684600	8028200	8695300	8220300	C00062	ko00220,ko00261,ko00330,ko00472,ko00970,ko01100,ko01110,ko01230,ko02010
pme0008	176.1	113	175.096	C6H13N3O3	[M+H]+	Citrulline	Amino acids and derivatives	Amino acids and derivatives	372-75-8	B	4174100	4316600	3929300	4460500	4793700	4411200	5454700	5940900	5333600	2197500	2201500	2322600	2611300	2545900	2254000	3662700	4016800	3966400	C00327	ko00220,ko01100,ko01110,ko01230
mws4175	175.02	85.03	176.032	C6H8O6	[M-H]-	Glucurono-6,3-lactone*	Others	Others	32449-92-6	B	282140	306900	384260	173050	187840	187980	212230	164620	217840	238820	280990	218750	220760	265190	235850	244370	242470	259740	C02670	ko00053,ko01100
mws1075	177.05	121	176.047	C10H8O3	[M+H]+	7-Methoxycoumarin	Lignans and Coumarins	Coumarins	531-59-9	A	13680000	12945000	12356000	10352000	10311000	9880100	31714000	34697000	32566000	8552800	8820900	8579000	7732900	7098000	7411600	14306000	14581000	14361000	C09268	--
pmb3101	175.1	115	176.068	C7H12O5	[M-H]-	2-Isopropylmalate	Organic acids	Organic acids	-	A	2228600	2167600	2287700	2721300	2807500	2591900	2577500	2402700	2445000	1977900	1955200	2154500	2512300	2402800	2613300	1979400	2360000	2540600	C02504	ko00290,ko00620,ko01100,ko01110,ko01210,ko01230
mws1074	177.02	121	178.027	C9H6O4	[M-H]-	Daphnetin*	Lignans and Coumarins	Coumarins	486-35-1	B	861200	818850	908370	1397600	1326600	1134400	820120	821570	920910	887900	985670	986900	868800	720470	776730	957380	1042500	992650	C03093	--
mws1013	177.02	133.2	178.027	C9H6O4	[M-H]-	Esculetin*	Lignans and Coumarins	Coumarins	305-01-1	A	1107500	1050400	1114200	1541300	1400900	1536200	956460	1040600	1135900	989060	1180400	1179900	936860	753130	835090	1118900	1102300	1014800	C09263	--
pme2253	177.04	59	178.048	C6H10O6	[M-H]-	Gulonic-γ-lactone*	Others	Saccharides and Alcohols	1128-23-0	B	742940	990700	787750	576880	547620	502030	1044900	764450	660500	271080	331030	385960	552890	683980	483110	642010	674000	737510	C01040	ko00053,ko01100
mws0009	179.07	91	178.063	C10H10O3	[M+H]+	Coniferaldehyde	Phenolic acids	Phenolic acids	20649-42-7	A	1045900	1143700	1257700	568090	574250	589880	481020	515880	508790	175330	165020	172020	208210	280570	269100	561610	670910	569530	C02666	ko00940,ko01100,ko01110
pmb2795	177	145	178.063	C10H10O3	[M-H]-	4-Methoxycinnamic acid*	Phenolic acids	Phenolic acids	830-09-1	B	3253200	3149200	2959700	3512200	3785700	3744600	1919100	1853000	1949300	518510	510210	509200	898270	842530	898460	1784600	1810000	1882800	--	--
pmb0786	180	162	179.079	C6H13NO5	[M+H]+	Glucosamine	Others	Saccharides and Alcohols	3416-24-8	B	5912600	6085400	7431700	5704500	5197300	5905300	24647000	20509000	18053000	16871000	16911000	16714000	21951000	26368000	25143000	14160000	13871000	15019000	C00329	ko00520,ko01100
mws2212	179.03	135.05	180.042	C9H8O4	[M-H]-	Caffeic acid	Phenolic acids	Phenolic acids	331-39-5	B	693890	652270	867510	753280	678440	796980	1182600	1150400	1204000	536160	479040	580160	708040	1966600	776350	740170	929040	861730	C01197	ko00940,ko01100,ko01110
mws4170	179.06	59.01	180.063	C6H12O6	[M-H]-	Glucose*	Others	Saccharides and Alcohols	14431-43-7	A	7012200	6885600	7792300	7334800	7188400	7494200	6802000	6267000	6167100	5720400	5592100	6390000	5766700	5716000	6069300	6536200	6995600	6611000	C00031	ko00010,ko00030,ko00052,ko00500,ko00520,ko00901,ko01100,ko01110,ko02010,ko04933
mws0352	179.06	164	180.065	C7H8N4O2	[M-H]-	Theophylline*	Alkaloids	Alkaloids	58-55-9	A	1471900	1709100	1443100	2364000	1532800	1590900	7437400	8805900	11515000	3781500	3734700	3838300	8517700	4243300	6038800	4435400	4427600	4701200	C07130	ko00232,ko01100,ko01110
Lmcp001538	181.07	138.07	180.065	C7H8N4O2	[M+H]+	Theobromine	Alkaloids	Alkaloids	83-67-0	A	2877800	2876400	2887300	3149100	3383400	3324900	2716500	2988400	2777200	3182000	3379300	3191900	3034900	2966500	2713800	3316000	3194000	2995300	C07480	ko00232,ko01100,ko01110
mws0250	182.08	136.1	181.074	C9H11NO3	[M+H]+	Tyrosine	Amino acids and derivatives	Amino acids and derivatives	60-18-4	A	4736000	4820700	4834800	4722100	4867600	4980300	2799700	2783200	3091100	2354900	2226400	2441000	2172400	2241100	2244100	3320300	3577900	3713600	C00082	ko00130,ko00261,ko00350,ko00360,ko00400,ko00460,ko00730,ko00940,ko00950,ko00965,ko00966,ko00970,ko00998,ko01100,ko01110,ko01210,ko01230
mws1350	181.05	151	182.058	C9H10O4	[M-H]-	Syringic Aldehyde	Phenolic acids	Phenolic acids	134-96-3	B	384910	491890	479380	364860	291500	354300	324300	406860	433460	237480	287960	271170	517390	588380	552570	371130	403470	415650	--	--
Hmtn001288	181.05	135.04	182.058	C9H10O4	[M-H]-	Methyl-(2,4-dihydroxyphenyl)acetate	Phenolic acids	Phenolic acids	-	A	581040	547840	576420	592150	568100	603650	907790	972370	974050	1066000	1175800	1108900	1139700	1138800	1029200	852260	875410	835880	--	--
pme2237	181.07	101	182.079	C6H14O6	[M-H]-	Dulcitol*	Others	Saccharides and Alcohols	608-66-2	B	747550	821130	798760	713940	670390	705900	720090	691540	789430	626290	658620	612330	784950	603730	631640	677700	694160	724850	C01697	ko00052,ko01100
mws0214	181.07	71	182.079	C6H14O6	[M-H]-	Sorbitol*	Others	Saccharides and Alcohols	50-70-4	B	513780	597500	565010	529120	471060	516050	523810	539750	559750	448720	494030	439910	544800	468480	477420	459270	516000	530320	C00794	ko00051,ko00052,ko01100,ko02010
pme2596	184.06	148	183.053	C8H9NO4	[M+H]+	4-Pyridoxic acid	Others	Vitamin	82-82-6	B	890560	853940	956420	1272000	1302600	1413400	2318100	2276800	2245000	4428400	4331400	4614100	4185000	4117900	3872700	2563600	2664400	2623600	C00847	ko00750,ko01100
HJN037	183.03	124.02	184.037	C8H8O5	[M-H]-	4-Methoxy-3,5-dihydroxybenzoic acid	Phenolic acids	Phenolic acids	-	A	24642000	24055000	22275000	21121000	20220000	20706000	13653000	14578000	15106000	15300000	15961000	16325000	10277000	10646000	12483000	14874000	16322000	16464000	--	--
pme0309	183.03	124	184.037	C8H8O5	[M-H]-	3-O-Methylgallate	Tannins	Tannin	99-24-1	A	24141000	23678000	22842000	21152000	20528000	21480000	14050000	14859000	14691000	15744000	16436000	16688000	10860000	10335000	12613000	15004000	16501000	16304000	C05616	--
mws0752	185.15	185.16	186.162	C11H22O2	[M-H]-	Undecylic Acid	Lipids	Free fatty acids	112-37-8	A	4073300	4250300	5042700	4668300	4492300	4362700	5548300	5490100	6156200	5121800	5464500	5721300	9203700	9091100	9252500	7310700	7281100	7382000	--	--
pmn001492	187.1	123.1	188.041	C11H8O3	[M-H]-	Ayapin	Lignans and Coumarins	Coumarins	494-56-4	B	2915400	3321200	3166600	4074600	4000800	3609500	10168000	10842000	12132000	16350000	15535000	17281000	28665000	27280000	29649000	13696000	13566000	13086000	C18078	--
pme0137	187.07	125	188.08	C7H12N2O4	[M-H]-	N-α-Acetyl-L-glutamine	Amino acids and derivatives	Amino acids and derivatives	2490-97-3	B	5038900	4907200	5337300	5723500	5035700	5651200	6215600	6218100	7164300	9640500	10763000	10404000	11523000	11701000	11491000	7508700	7772800	8403500	--	--
pmn001380	187.1	169.09	188.105	C9H16O4	[M-H]-	Eucommiol*	Others	Others	55930-44-4	A	174930	175590	174010	227650	201120	181830	412520	438270	451970	455790	434090	405020	628900	585930	537920	386330	397640	381290	C17878	--
mws0237	187.1	125	188.105	C9H16O4	[M-H]-	Anchoic Acid*	Organic acids	Organic acids	123-99-9	A	264450	286830	270230	349010	332440	299940	822560	832880	953290	1236500	1138600	1273000	2215200	2199900	2249600	1334200	1111700	976220	C08261	--
pme0122	189.12	126	188.116	C8H16N2O3	[M+H]+	N6-Acetyl-lysine	Amino acids and derivatives	Amino acids and derivatives	692-04-6	B	1602600	1489400	1461100	1494800	1525800	1166600	901740	1095800	1190600	397850	344860	345360	334240	239430	247610	1213300	793480	1289900	C02727	ko00310,ko01100
pme3388	189.13	144	188.127	C7H16N4O2	[M+H]+	Homoarginine	Amino acids and derivatives	Amino acids and derivatives	156-86-5	B	8013500	8278500	7892700	11734000	12480000	9605500	8649700	8432000	8676000	16123000	16094000	18551000	11071000	11351000	10682000	11067000	11534000	11710000	C01924	--
pme0075	188.1	128	189.064	C7H11NO5	[M-H]-	N-Acetyl-glutamic acid	Amino acids and derivatives	Amino acids and derivatives	1188-37-0	B	2448100	2456400	2392400	3405300	3228100	3488100	5860600	4570900	6102200	34351000	37932000	36282000	5538100	3725500	5379600	10147000	10344000	11173000	C00624	ko00220,ko01100,ko01110,ko01210,ko01230
mws0193	190.12	127	189.111	C7H15N3O3	[M+H]+	Homocitrulline	Amino acids and derivatives	Amino acids and derivatives	1190-49-4	B	879770	883210	848560	843580	832920	805730	1618100	1462200	1408200	727320	753610	761960	1161400	1375000	1062800	941090	1075800	986000	C02427	--
pme0278	191.1	128	190.095	C7H14N2O4	[M+H]+	2,6-Diaminooimelic acid	Amino acids and derivatives	Amino acids and derivatives	583-93-7	B	1312000	1608100	1430400	2096900	2202700	1986900	2629100	2706100	2292000	651450	713730	646130	609960	711300	681780	1515000	1606800	1587800	C00666	ko00300,ko01100,ko01110,ko01230
mws0281	191.02	111.01	192.027	C6H8O7	[M-H]-	Citric Acid	Organic acids	Organic acids	77-92-9	A	31680000	33398000	34754000	42326000	43508000	38819000	36853000	39409000	36756000	33106000	30698000	36430000	37348000	35463000	38915000	33056000	37662000	34338000	C00158	ko00020,ko00250,ko00630,ko01100,ko01110,ko01200,ko01210,ko01230
Hmcp002123	193.05	178.02	192.042	C10H8O4	[M+H]+	6-Hydroxy-7-methoxycoumarin	Lignans and Coumarins	Coumarins	776-86-3	B	241230	224480	235550	208850	295690	285180	236870	239920	206790	288600	337930	262590	320800	201410	244550	237170	205350	279560	--	--
pme2993	193.05	133	192.042	C10H8O4	[M+H]+	Scopoletin(7-Hydroxy-5-methoxycoumarin)	Lignans and Coumarins	Coumarins	92-61-5	B	5075800	5436800	4814200	5141500	5720300	4654400	1602300	1986300	1879500	993530	793550	1015300	1163100	978930	912670	2582800	2519500	2792600	C01752	ko00940,ko01110
mws0277	191.06	85	192.063	C7H12O6	[M-H]-	Quinic Acid	Organic acids	Organic acids	77-95-2	A	365550	357970	331610	533340	419000	473650	352130	382810	346700	338570	395270	399630	340380	367040	405560	326820	369110	395860	C00296	ko00400,ko01100
pme3705	193.04	73	194.043	C6H10O7	[M-H]-	Glucoronic acid	Others	Saccharides and Alcohols	6556-12-3	B	710370	744960	727310	1018100	1063100	1000100	1245300	1309600	1196700	1548600	1490600	1425900	1590500	1548500	1809200	1143500	1201500	1304700	C00191	ko00040,ko00053,ko00520,ko00562,ko01100
mws0014	193.05	134.01	194.058	C10H10O4	[M-H]-	Ferulic acid*	Phenolic acids	Phenolic acids	537-98-4	A	2745900	2859300	3329700	2627200	2145400	2098000	3131900	2988400	3051500	1222100	1577300	1280400	1393200	1646100	1664100	2083100	2215000	2299600	C01494	ko00940,ko01100,ko01110
mws2218	195.09	83.06	194.08	C8H10N4O2	[M+H]+	Caffeine	Alkaloids	Alkaloids	1958-8-2	A	141400	143910	127850	110230	127150	140800	125100	135730	108900	117550	167800	142480	102350	109130	136820	128300	104500	112160	C07481	ko00232,ko01100,ko01110
pme0534	195.05	74.9	196.058	C6H12O7	[M-H]-	Gluconic acid	Others	Saccharides and Alcohols	526-95-4	A	11147000	11118000	11092000	12398000	12300000	13111000	9730700	9505700	9442600	13055000	13324000	12826000	11785000	12139000	12477000	11166000	11405000	11874000	C00257	ko00030,ko01100,ko01110,ko01200
pme3827	198.08	152.2	197.069	C9H11NO4	[M+H]+	3,4-Dihydroxy-phenylalanine	Amino acids and derivatives	Amino acids and derivatives	59-92-7	B	1682800	1411500	2201800	1267600	1390900	1732900	799050	907490	801660	1211300	832620	987600	869930	1015000	1103900	977370	1094800	1065400	C00355	ko00350,ko00950,ko00965,ko01100,ko01110
mws0027	197.05	123	198.053	C9H10O5	[M-H]-	Syringic acid	Phenolic acids	Phenolic acids	530-57-4	A	1104400	1393500	1559500	1405500	1328300	1287800	2327100	2310700	2498700	1397700	1372000	1479300	2327100	2159600	2363900	1814200	1757400	1906400	C10833	--
pmb2640	199.17	181	200.178	C12H24O2	[M-H]-	Lauric acid	Lipids	Free fatty acids	143-07-7	A	45080	48354	48419	33120	37403	40545	37149	39089	40355	47284	53783	41674	74387	73103	73169	55241	46568	48572	C02679	ko00061,ko01100,ko01110
pme0266	201.11	139	202.121	C10H18O4	[M-H]-	Sebacate	Organic acids	Organic acids	111-20-6	A	46688	37632	45436	49849	59874	53876	113330	131860	133670	235580	191060	226220	393580	370320	372900	172440	184170	186390	C08277	--
mws0282	203.08	116.05	204.09	C11H12N2O2	[M-H]-	Tryptophan	Amino acids and derivatives	Amino acids and derivatives	73-22-3	A	27052000	25898000	22910000	26435000	27395000	25482000	25333000	27592000	26597000	13450000	14113000	14327000	11124000	9916400	9365200	20401000	21019000	21141000	C00078	ko00260,ko00380,ko00400,ko00901,ko00966,ko00970,ko00998,ko01100,ko01110,ko01210,ko01230
Lmln010063	205.16	189.13	206.167	C14H22O	[M-H]-	2,6-Di-t-butylphenol	Phenolic acids	Phenolic acids	128-39-2	B	7251900	7688200	7997300	6250100	6062000	5842400	5401000	5351300	4874500	3392200	5404200	5980600	4657900	5218500	4276700	5194500	5027200	5458300	--	--
pme3443	207.07	192	208.074	C11H12O4	[M-H]-	Sinapinaldehyde	Phenolic acids	Phenolic acids	4206-58-0	B	1757600	1915700	2119500	866430	857650	841190	558120	794120	718840	328000	499200	416950	454190	626590	606260	830310	1008200	817290	C05610	ko00940,ko01100,ko01110
mws1212	209.08	177.3	208.074	C11H12O4	[M+H]+	Methyl ferulate	Phenolic acids	Phenolic acids	2309-7-1	B	628810	640580	507340	585840	575500	535000	323820	552570	396910	373680	444350	569800	615280	968730	517870	546810	541470	566470	--	--
Hmcn000192	209.07	59.01	210.073	C7H14O7	[M-H]-	Sedoheptulose	Others	Saccharides and Alcohols	3019-74-7	B	1809900	1731800	1745900	2496500	2145600	2423800	2356300	2541000	3424500	2805400	2934000	3067000	2033300	2231900	1892500	2369600	2070100	2548800	C02076	ko00710,ko01100
Hmcp003783	211.09	193.07	210.079	C13H10N2O	[M+H]+	1-Acetyl-β-carboline	Alkaloids	Alkaloids	-	A	5688800	5780600	5490900	3788100	3911000	3814100	3777200	3663300	3757400	4416600	4389700	4203600	4679300	4595400	4772400	4679100	4560700	4527400	--	--
mws0751	213.19	195	214.193	C13H26O2	[M-H]-	Tridecanoic Acid	Lipids	Free fatty acids	638-53-9	A	7679.2	9538.7	8591.8	7593	7005.2	7591.9	12915	13663	17839	24536	23763	21408	36883	34147	44066	18012	23973	23213	--	--
pme0170	217.13	158	216.122	C8H16N4O3	[M+H]+	N-α-Acetyl-arginine	Amino acids and derivatives	Amino acids and derivatives	155-84-0	B	1471300	1553600	1579600	1892500	1620600	1370100	1690200	2002500	1398400	2571000	2182100	2533900	2476100	2368200	1991100	1915800	2050100	1885900	--	--
mws0677	219.11	160	218.106	C12H14N2O2	[M+H]+	N-Acetyl-5-hydroxytryptamine	Alkaloids	Alkaloids	1210-83-9	B	4365300	4144200	3960100	1643500	1766700	1648100	1443100	1409400	1583900	450240	415810	427170	481410	440150	435240	1538200	1648400	1751400	C00978	ko00380,ko01100
mws1337	220.12	202.1	219.111	C9H17NO5	[M+H]+	Pantothenic Acid	Others	Vitamin	79-83-4	B	4166300	4174100	4242100	6719200	5337300	5346500	4557300	5040200	4753500	2755900	3065300	2797700	4123300	4570600	3630200	4601300	3955800	3943900	C00864	ko00410,ko00770,ko01100,ko01110
pme1228	221.09	204	220.085	C11H12N2O3	[M+H]+	5-Hydroxy-tryptophan	Amino acids and derivatives	Amino acids and derivatives	56-69-9	B	844630	776700	594340	985070	1030800	1056200	1308400	1446800	1298000	669300	656510	707080	822040	629770	604720	822590	912390	982060	C00643	ko00380,ko01100
pme2755	222	144	221.09	C8H15NO6	[M+H]+	N-Acetyl-glucosamine	Others	Saccharides and Alcohols	7512-17-6	B	13811000	13689000	15652000	16351000	16615000	16947000	14938000	14485000	18658000	13113000	12501000	13475000	14476000	14500000	13861000	13782000	14368000	16402000	C00140	ko00520,ko01100,ko02010
mws5042	223.11	120.09	222.1	C11H14N2O3	[M+H]+	Glycylphenylalanine	Amino acids and derivatives	Amino acids and derivatives	721-66-4	B	992990	912760	1022400	747690	730060	689870	407890	477390	469810	179500	225020	230060	234450	268520	277150	531220	521520	560440	--	--
mws0520	224.09	136	223.084	C11H13NO4	[M+H]+	N-Acetyl-tyrosine	Amino acids and derivatives	Amino acids and derivatives	537-55-3	B	4997900	4803400	4892600	4877700	4982900	4660500	2668200	2746800	2780600	4203600	4427100	4964600	4168400	3715500	3592600	4150100	4052700	4140200	--	--
Hmcp002354	227.13	121.01	226.114	C14H14N2O	[M+H]+	Crenatine	Alkaloids	Plumerane	26585-14-8	B	479690	500270	646810	987490	864720	877670	2795600	2796300	3013500	5050400	4372400	4692400	9117000	8261400	8775100	3807600	3786300	3689100	--	--
pmn001684	225.11	147.08	226.121	C12H18O4	[M-H]-	Tuberonic Acid	Phenolic acids	Phenolic acids	124649-26-9	A	1006300	968860	966990	936310	1019200	917290	699080	773420	711170	419090	428480	436250	326150	279980	270290	633170	683820	627600	--	--
mws0119	227.2	227.2	228.209	C14H28O2	[M-H]-	Myristic Acid	Lipids	Free fatty acids	544-63-8	A	16789	18588	17939	15504	14293	15114	15929	17510	15654	22152	20611	21781	31194	30738	28498	22333	22594	24045	C06424	ko00061,ko01100
Zmhn003607	229.09	123.05	230.094	C14H14O3	[M-H]-	Dihydroresveratrol	Others	Others	58436-28-5	B	155810	149770	131230	141450	147680	125630	83513	90111	104410	107590	102480	111030	84017	85251	69784	105190	117800	94706	--	--
mws0474	229.14	211	230.152	C12H22O4	[M-H]-	Dodecanedioic aicd	Organic acids	Organic acids	693-23-2	A	44560	45671	41705	63721	57619	63049	108690	117740	114460	158350	163380	173390	230660	213820	228090	134710	133180	139640	C02678	--
pmb0962	235.1	118.3	234.158	C10H22N2O4	[M+H]+	Lysine butyrate	Amino acids and derivatives	Amino acids and derivatives	80407-71-2	B	2840800	2938200	3004500	4182000	2970800	3847500	3288900	2201400	3065000	29279000	32846000	31291000	14195000	15796000	18467000	8302600	8695400	7592400	--	--
mws4176	237.12	120.09	236.116	C12H16N2O3	[M+H]+	Alanyl-Phenylalanine	Amino acids and derivatives	Amino acids and derivatives	3061-90-3	B	1327300	1366200	1329800	1499100	1592000	1722700	1189100	1297400	1113900	681460	739370	800330	724090	577730	695610	1001900	1137100	1138800	--	--
pme0264	243.1	127	242.09	C10H14N2O5	[M+H]+	Thymidine	Nucleotides and derivatives	Nucleotides and derivatives	50-89-5	B	1907100	1610900	1692000	1890400	2048500	2286700	1510700	1714400	1798000	2320200	2594700	2243400	1811700	1623700	1632900	1761400	2149300	2092400	C00214	ko00240,ko01100
mws0359	241.22	241.22	242.225	C15H30O2	[M-H]-	Pentadecanoic Acid	Lipids	Free fatty acids	1002-84-2	A	261940	366390	346660	245790	297970	284000	329090	398080	401320	485410	421290	438570	675950	764080	791720	351140	418350	518200	--	--
pme3732	244.09	112	243.086	C9H13N3O5	[M+H]+	Cytidine	Nucleotides and derivatives	Nucleotides and derivatives	65-46-3	A	2824700	3129900	3464700	3196200	3106900	2933600	3204900	3748800	3699500	3146300	3233300	3927000	2500500	2251300	2866600	3370200	3303100	2781400	C00475	ko00240,ko01100,ko02010
mws0976	243.06	153	244.07	C9H12N2O6	[M-H]-	β-Pseudouridine*	Nucleotides and derivatives	Nucleotides and derivatives	1445-07-4	B	933830	860410	818910	993250	958270	987540	933560	1042300	978930	1174200	1171800	1317600	1077800	882510	1071300	1082000	1073300	1099000	C02067	ko00240,ko01100
mws0248	243.06	110	244.07	C9H12N2O6	[M-H]-	Uridine*	Nucleotides and derivatives	Nucleotides and derivatives	58-96-8	A	6603500	5982700	5794600	6486300	7111500	7096300	7125600	7062100	6963600	8688900	9328600	9092000	7645600	6784900	7796800	7713400	7318300	8487700	C00299	ko00240,ko01100,ko02010
mws0124	247.11	130	246.1	C13H14N2O3	[M+H]+	N-(3-Indolylacetyl)-alanine	Amino acids and derivatives	Amino acids and derivatives	57105-39-2	B	3924000	3449000	3974700	2900600	2594200	2522700	1125900	1332600	1491500	1536900	1453700	1502600	1580000	1579300	1647900	2217800	2154500	2278100	--	--
pmb2591	245.09	203.2	246.1	C13H14N2O3	[M-H]-	Acetyltryptophan	Amino acids and derivatives	Amino acids and derivatives	2280-1-5	A	5999100	4572500	4863100	5699200	5500700	5165500	4396200	4948200	6530200	4525600	4751600	5133400	4383300	4286500	3825000	5110600	5242300	4527400	C03137	--
pme3961	252.11	136	251.102	C10H13N5O3	[M+H]+	Deoxyadenosine*	Nucleotides and derivatives	Nucleotides and derivatives	958-09-8	B	25327000	18784000	16501000	14380000	15856000	16331000	10478000	10491000	10742000	4341600	3996700	3529800	2023600	1219900	1757800	10255000	10458000	10498000	C00559	ko00230,ko01100,ko02010
mws0361	253.22	235.19	254.225	C16H30O2	[M-H]-	Palmitoleic Acid	Lipids	Free fatty acids	373-49-9	A	79525	84579	74469	79278	88625	101420	122540	173610	113210	162520	137390	158580	210630	200440	237240	142160	146710	161350	C08362	ko00061
pma3101	256.08	124.1	256.082	C11H14NO6+	[M]+	Nicotinate -ribonucleoside	Others	Vitamin	17720-18-2	B	7180800	6899700	6806300	12827000	12202000	13470000	14159000	13533000	13793000	12052000	11546000	11320000	8347800	8490100	7133800	10575000	10912000	10827000	C05841	ko00760,ko01100
pmn001578	255.23	255.23	256.24	C16H32O2	[M-H]-	Palmitic acid	Lipids	Free fatty acids	1957-10-3	A	265370	299160	308800	265230	291190	292430	323010	358230	316750	343810	319940	276170	376850	375930	393710	221100	309870	353750	C00249	ko00061,ko00062,ko00071,ko00073,ko01040,ko01100,ko01212
mws0120	258.11	104.11	257.103	C8H20NO6P	[M+H]+	Choline alfoscerate	Lipids	PC	28319-77-9	A	461040	636880	641130	1015500	1104600	1053800	2184200	2048100	2306200	5949100	6576000	6407700	7352600	7621300	7066200	3345500	3285600	3253900	C00670	ko00564,ko00565
mws1090	259.02	97	260.03	C6H13O9P	[M-H]-	Glucose-1-phosphate*	Others	Saccharides and Alcohols	59-56-3	B	1495800	1470900	1699600	1791500	1754900	1868900	1476800	1334300	1389200	662410	684170	658650	725730	754040	667150	1193900	1217500	1198000	C00103	ko00010,ko00040,ko00052,ko00500,ko00520,ko00523,ko00561,ko01100,ko01110
pme3313	259	97	260.03	C6H13O9P	[M-H]-	Fructose 6-phosphate*	Others	Saccharides and Alcohols	643-13-0	B	653040	605590	569180	638450	651640	678880	1159000	1008200	771380	2235100	2620200	2267800	1199200	1206500	1433900	971030	1061700	1197200	C00085	ko00052,ko00500,ko00710,ko01100,ko01110,ko01200
Lmlp003161	265.15	177.06	264.147	C14H20N2O3	[M+H]+	Feruloylputrescine	Alkaloids	Phenolamine	-	B	31156000	27439000	26300000	20299000	16704000	17391000	29844000	24525000	28802000	15781000	15048000	17568000	12648000	14467000	10547000	21708000	21350000	20644000	C10497	ko00330,ko01100
Hmsn000210	133.01	115.01	266.224	C17H30O2	[M-H]-	Methyl 7,10-hexadecadienoate	Lipids	Free fatty acids	-	B	7315800	6520700	6315900	7059600	7236100	6398600	7356300	7513900	7149400	5959900	5257000	5492600	7566700	8207700	7497700	6591300	7210400	7089300	--	--
pme1184	268.1	152	267.097	C10H13N5O4	[M+H]+	Deoxyguanosine*	Nucleotides and derivatives	Nucleotides and derivatives	961-07-9	B	3173600	2848100	2911400	2791000	2836900	3204400	1492700	1818800	1451800	870560	674840	604460	212010	166010	238670	1762300	1847300	1656000	C00330	ko00230,ko01100,ko02010
pme0230	268.1	136.06	267.097	C10H13N5O4	[M+H]+	Adenosine*	Nucleotides and derivatives	Nucleotides and derivatives	58-61-7	A	1317200	1208200	1150400	1167900	1231300	1131600	1206000	1309700	1314000	1291400	1227800	1176200	1166700	1078400	1118700	1246500	1224300	1209600	C00212	ko00230,ko01100,ko02010
mws1060	267.07	135	268.081	C10H12N4O5	[M-H]-	9-(Arabinofuranosyl)hypoxanthine	Nucleotides and derivatives	Nucleotides and derivatives	7013-16-3	B	4579600	4572900	4891700	4643800	5448200	4837200	3366800	3337800	3660400	3810800	3794800	3799300	2787900	2731100	2663600	3815400	4167800	3940000	--	--
mws0383	267.23	267.23	268.24	C17H32O2	[M-H]-	Cis-10-Heptadecenoic Acid	Lipids	Free fatty acids	29743-97-3	A	337440	352200	405480	389530	518970	600390	677500	627490	758210	1053900	889990	879740	1185100	1069400	1197700	555660	792330	891160	--	--
Lmhn001650	269.03	137.02	270.038	C11H10O8	[M-H]-	p-Hydroxybenzoyltartaric acid	Phenolic acids	Phenolic acids	-	B	1134600	1452400	1791700	2965000	3138000	3119100	2849300	2975600	3241200	2770200	2896300	2613100	2289200	1797300	2075700	1782900	2266900	2348500	--	--
pmp000344	271.06	243.06	270.053	C15H10O5	[M+H]+	3',4',7-Trihydroxyflavone*	Flavonoids	Flavonoid	2150-11-0	A	104530	127230	106710	80293	73985	102290	139110	166360	123940	113210	74786	80208	176240	115720	149790	126740	141520	112860	--	--
pmp000571	271.06	153.01	270.053	C15H10O5	[M+H]+	Apigenin*	Flavonoids	Flavonoid	520-36-5	A	1208800	1181200	1190300	916420	960530	1023300	1745300	1906700	1625300	1240300	999510	1111100	1785000	1546600	2091700	1415200	1354300	1404800	C01477	ko00941,ko00943,ko00944,ko01100,ko01110
pme0376	271.06	151	272.068	C15H12O5	[M-H]-	Naringenin*	Flavonoids	Dihydroflavone	480-41-1	A	7496500	7196700	7417700	8017000	7303200	7979900	6453100	6271300	6559500	3536400	3911700	3805400	3588100	3602300	3586700	5415400	5638800	5421500	C00509	ko00941,ko00943,ko01100,ko01110
Lmmn003323	271.23	225.22	272.235	C16H32O3	[M-H]-	2-Hydroxyhexadecanoic acid	Organic acids	Organic acids	764-67-0	B	9708600	9946400	9804600	9576100	9352100	10156000	14786000	14528000	17122000	35127000	32531000	33760000	52268000	45949000	54372000	22905000	23917000	25990000	--	--
pmp001264	274.27	256.27	273.267	C16H35NO2	[M+H]+	Hexadecylsphingosine	Lipids	Sphingolipids	-	A	19982000	18450000	16393000	17884000	17355000	14125000	17525000	16862000	19180000	15084000	17217000	19043000	16375000	17215000	15587000	17646000	17087000	17734000	--	--
pme3285	275.09	139	274.084	C15H14O5	[M+H]+	Afzelechin(3,5,7,4'-Tetrahydroxyflavan)	Flavonoids	Flavanols	2545-00-8	A	26493000	23444000	25937000	17698000	18045000	19008000	22407000	23165000	20344000	7937100	6475000	6650100	7111200	6531100	5626000	15304000	15298000	16131000	C09320	ko00941,ko01110
mws1422	275.09	107	274.084	C15H14O5	[M+H]+	Epiafzelechin	Flavonoids	Flavanols	24808-04-6	A	9134200	8491700	8941900	6090400	6091600	6841600	7434800	7483200	6940800	2699700	2082200	2111300	2468900	2091300	2153700	4983500	4734200	5871400	C12128	ko00941,ko01110
pmb0508	277.17	147.04	276.159	C14H20N4O2	[M+H]+	p-Coumaroylagmatine	Alkaloids	Phenolamine	7295-86-5	A	4173200	3977300	3897500	5037500	4109700	4635900	4380800	5809500	4984000	1693100	1147700	1415400	1049800	1223900	1180200	3392200	3381300	3217000	C04498	ko00330,ko01100
Lmlp012720	279.16	149.02	278.152	C16H22O4	[M+H]+	Dibutyl phthalate*	Phenolic acids	Phenolic acids	84-74-2	A	5603800	5202500	5602300	4537400	4816800	4090300	4261800	4222700	3720600	3224000	3727400	4024700	3569500	3758200	3705600	4376300	4107100	4171300	C14214	--
mws5035	279.17	120.08	278.163	C15H22N2O3	[M+H]+	Leucylphenylalanine	Amino acids and derivatives	Amino acids and derivatives	56217-82-4	B	1873600	2228100	2372500	1441600	1425700	1390900	1264300	1250500	1508600	529680	509810	584010	858350	828010	916650	1213400	1288400	1190600	--	--
mws0367	277.22	277.22	278.225	C18H30O2	[M-H]-	α-Linolenic Acid*	Lipids	Free fatty acids	463-40-1	A	458500	428860	440230	475130	495800	524970	527460	521130	533840	477250	466700	465740	447550	426880	470430	424720	486040	498270	C06427	ko00592,ko01040,ko01100,ko01110
pmb1650	279.2	149.4	278.225	C18H30O2	[M+H]+	Octadeca-11E,13E,15Z-trienoic acid	Lipids	Glycerol ester	25575-00-2	A	4648900	4276000	4713500	3712900	3936700	3303200	3501200	3347500	3005200	2834500	2969500	3106400	2997900	3124000	3093000	3639100	3404900	3516400	--	--
pmb0889	279.23	95.1	278.225	C18H30O2	[M+H]+	Punicic acid	Lipids	Free fatty acids	544-72-9	A	30151	18796	26493	106230	114390	135620	184670	242860	256530	419020	344610	462480	335850	364910	358920	242800	279270	258870	C08364	--
mws1491	279.23	279.23	280.24	C18H32O2	[M-H]-	Linoleic acid	Lipids	Free fatty acids	60-33-3	A	355280	427600	426200	375620	427320	430830	412730	408710	452170	446700	440810	448400	467970	489250	491720	350640	442260	509330	C01595	ko00591,ko01040,ko01100
YC512118	282.28	247.24	281.272	C18H35NO	[M+H]+	Octadecenoic amide	Others	Others	-	A	435700	712430	642460	854900	743440	173780	316870	164520	928020	330380	411610	668070	938560	697630	995800	752650	639040	839260	--	--
mws2623	281.25	281.25	282.256	C18H34O2	[M-H]-	11-Octadecanoic acid(Vaccenic acid)	Lipids	Free fatty acids	506-17-2	A	23023000	23525000	26054000	23801000	25711000	28865000	33975000	35122000	37107000	46809000	35883000	34828000	49140000	47110000	52078000	26849000	36609000	41198000	--	--
pme1178	284.1	152	283.092	C10H13N5O5	[M+H]+	Guanosine	Nucleotides and derivatives	Nucleotides and derivatives	118-00-3	A	20218000	19285000	17576000	21980000	21223000	20334000	22936000	23631000	24264000	22633000	23101000	22432000	22695000	19746000	23287000	21093000	22010000	22551000	C00387	ko00230,ko01100,ko02010
mws0668	283.07	151	284.076	C10H12N4O6	[M-H]-	Xanthosine	Nucleotides and derivatives	Nucleotides and derivatives	146-80-5	B	6278100	6784800	6773800	7818600	9392700	8490700	7187900	7866700	8077600	7484300	7739400	7690300	7675400	7033000	7048600	5621200	7387900	7669000	C01762	ko00230,ko00232,ko01100,ko01110,ko02010
mws1068	285.04	151	286.048	C15H10O6	[M-H]-	Kaempferol	Flavonoids	Flavonols	520-18-3	A	4868500	4414400	4424100	4426200	3430000	4146300	4811800	4620400	4607200	3505300	3358200	2965300	3569700	3054200	4390800	3809100	4113100	4168900	C05903	ko00941,ko00944,ko01100,ko01110
mws0062	287.06	241	286.048	C15H10O6	[M+H]+	Isoluteolin (Orobol)(5,7,3',4'-tetrahydroxyisoflavone)	Flavonoids	Isoflavones	480-23-9	B	728910	898150	764670	697650	632580	672360	664570	650440	477230	530310	443720	494830	690700	842070	904600	636620	629040	705210	C10510	--
pme0088	285.04	151	286.048	C15H10O6	[M-H]-	Luteolin*	Flavonoids	Flavonoid	491-70-3	A	1443600	1410100	1371400	1632100	1396300	1449900	1651000	1638400	1367400	1123100	977480	930880	1423000	1503300	1709200	1491900	1457000	1467300	C01514	ko00941,ko00944,ko01100,ko01110
pme3609	287.06	213.06	287.056	C15H11O6+	[M]+	Cyanidin	Flavonoids	Anthocyanins	13306-05-3	B	16656000	14640000	20156000	14309000	14593000	16339000	21061000	19429000	16677000	11075000	11923000	9560000	11828000	11039000	14949000	13810000	15010000	16574000	C05905	ko00941,ko00942,ko01100,ko01110
mws0064	287.06	135	288.063	C15H12O6	[M-H]-	Eriodictyol	Flavonoids	Dihydroflavone	552-58-9	A	2232600	2398000	2304100	3524400	2656000	2731000	2654500	2947300	2344900	1463900	1448800	1410000	1562700	1660000	1944300	2036700	2153100	2181500	C05631	ko00941,ko01100,ko01110
pmn001686	287.22	241.22	288.23	C16H32O4	[M-H]-	10,16-Dihydroxypalmitic acid	Lipids	Free fatty acids	3233-90-7	A	2390200	2076500	2508400	2810700	3519600	3172200	2447900	2630500	2615100	3387600	3333900	3420300	9542100	8762100	9073000	4388300	4582600	4499600	C08285	ko00073
pmb3081	289	97	290.004	C6H11PO11	[M-H]-	Glucarate O-Phosphoric acid	Others	Saccharides and Alcohols	-	B	2146500	2066700	2461800	2295700	2211100	2296800	2411000	2412800	2253100	1954500	2086400	2041500	2256700	2709100	2440100	2415000	2380500	2543500	--	--
pme0460	291.09	139.04	290.079	C15H14O6	[M+H]+	Epicatechin	Flavonoids	Flavanols	490-46-0	A	2114400	2124800	1994200	1565600	1635200	1750300	1156300	1312500	1301600	852360	799890	764750	811950	864840	766080	1489600	1298000	1365000	C09727	ko00941,ko01100,ko01110
mws0054	289.07	245	290.079	C15H14O6	[M-H]-	Catechin	Flavonoids	Flavanols	154-23-4	A	1325700	1399200	1375800	937200	1174700	961800	702160	661030	727030	505080	405890	560120	401510	395640	383300	752410	760990	850610	C06562	ko00941,ko01110
pmn001728	289.12	203.08	290.127	C15H18N2O4	[M-H]-	N-Acetyl-tryptophan	Amino acids and derivatives	Amino acids and derivatives	1218-34-4	B	1216700	1303000	1003000	1141700	1348000	1305400	1374300	1053900	1074900	1121100	899310	887840	721210	961140	738490	969660	1211800	936030	--	--
mws2120	291.01	247	292.022	C13H8O8	[M-H]-	Brevifolin carboxylic acid	Phenolic acids	Phenolic acids	18490-95-4	A	921080	935510	957760	1758600	1596600	1702300	1626400	1992100	2295800	1932900	2003700	1934600	1796900	1607700	1724300	1450500	1625700	1845800	--	--
pmb2787	293.21	275.1	294.219	C18H30O3	[M-H]-	9-KODE*	Lipids	Free fatty acids	54232-59-6	B	220000	197100	206390	298590	318920	318600	440200	468940	467630	851510	781960	783860	1000100	1006100	1038700	560190	567470	574410	C14766	ko00591
Lmqp000329	296.07	104.11	295.056	C8H14N3O7P	[M+H]+	5-Aminoimidazole ribonucleotide	Nucleotides and derivatives	Nucleotides and derivatives	25635-88-5	A	744380	745600	751010	1252700	1455200	1334200	2195500	2314800	2309600	5266900	5624100	5040500	6106500	6319900	6080100	3564900	3724600	3911200	--	--
pmn001687	295.05	163.04	296.053	C13H12O8	[M-H]-	Cis-Coutaric acid	Phenolic acids	Phenolic acids	27174-07-8	B	1693800	1620200	1654500	1021900	1170900	1249500	1576300	1759500	1631300	1349200	1153600	1102400	1322200	1303000	1284800	1318300	1296800	1321100	--	--
Rfmb091	295.23	195.14	296.235	C18H32O3	[M-H]-	9(S)-HODE*	Lipids	Free fatty acids	15514-85-9	A	338800	305280	305850	628660	613470	627860	826500	813960	840260	1103000	1032400	1042300	932060	872340	849480	930050	815630	756210	C14767	ko00591
pmb2799	295.23	195.2	296.235	C18H32O3	[M-H]-	12,13-EODE	Lipids	Free fatty acids	6799-85-5	A	490240	447160	462660	574430	606100	556510	574060	603090	593780	399460	382300	413470	342160	312650	350500	467320	456760	460020	--	--
pme1474	298.1	136	297.09	C11H15N5O3S	[M+H]+	5'-Deoxy-5'-(methylthio)adenosine	Nucleotides and derivatives	Nucleotides and derivatives	2457-80-9	A	43689000	51106000	47411000	11397000	10578000	11119000	829570	837910	727700	188790	225980	223480	150960	127690	84911	7257000	6958400	6781400	C00170	ko00270,ko00908,ko01100
pmb0197	298.1	166.3	297.107	C11H15N5O5	[M+H]+	N7-Methylguanosine	Nucleotides and derivatives	Nucleotides and derivatives	20244-86-4	B	1196600	1075000	1091400	1359800	1338600	1104600	1461300	1402900	1533200	947480	840770	842580	1200700	993180	1224500	1176200	1192500	1118300	C20674	--
Zmgn005057	297.24	183.01	298.251	C18H34O3	[M-H]-	cis-9,10-Epoxystearic acid	Others	Others	2443-39-2	B	226840	233750	195430	297280	307790	263590	305110	269970	334640	267090	228730	286170	272970	225340	287030	279000	284990	315940	C19418	ko00073
pmf0297	297.32	183.1	298.324	C20H42O	[M-H]-	1-Eicosanol	Lipids	Glycerol ester	629-96-9	B	420270	457170	447580	541240	582180	515080	781690	879070	895310	1486800	1480000	1564300	1916700	1793100	1935800	1044100	1092600	1055500	--	--
Zmhp003514	301.07	286.05	300.063	C16H12O6	[M+H]+	6,7,8-Tetrahydroxy-5-methoxyflavone*	Flavonoids	Flavonoid	-	B	269950	218130	198230	219390	162760	191310	110710	124150	132990	179690	153750	166720	148340	138830	177100	195160	134500	215110	--	--
pmp000001	301.07	286.05	300.063	C16H12O6	[M+H]+	Hispidulin*	Flavonoids	Flavonoid	1447-88-7	A	213530	217400	208910	227840	150960	195490	124140	123300	128510	160580	196660	143650	192770	151100	214160	166080	162230	183010	C10058	--
Lmjp004941	301.07	286.05	300.063	C16H12O6	[M+H]+	Rhamnocitrin (7-Methylkaempferol)*	Flavonoids	Flavonoid	569-92-6	A	279630	336280	253950	357130	222230	259580	209340	204900	298490	237480	249920	220260	224440	214430	250210	240220	265020	267010	C17059	--
Zmhn001358	299.08	137.02	300.084	C13H16O8	[M-H]-	4-O-Glucosyl-4-hydroxybenzoic acid*	Phenolic acids	Phenolic acids	-	A	2513200	2209900	2150600	4247200	3462600	3742600	3651600	4302200	3514000	793770	736150	751620	558880	574050	516780	2080000	2235300	2249800	--	--
Hmtn001302	299.08	137.02	300.085	C13H16O8	[M-H]-	Glucosyloxybenzoic acid*	Phenolic acids	Phenolic acids	-	B	2461900	2180500	2105000	4160200	3556100	3879700	3684600	3970500	3651700	799890	717270	710100	586050	575620	534900	2130100	2269400	2274000	--	--
pme2246	301	185	302.006	C14H6O8	[M-H]-	Ellagic acid	Tannins	Tannin	476-66-4	A	547400	490270	530180	701200	634810	801080	883410	1351600	1130200	1276900	1413500	1420000	1997900	1707500	1378800	773770	1033300	1165400	C10788	--
Hmyp002315	303.04	257.04	302.042	C15H10O7	[M+H]+	3,5,7,4'--Tetrahydroxy-Coumaronochromone	Others	Others	-	A	18805000	22478000	20643000	24829000	21077000	25893000	18201000	20210000	16733000	16238000	19037000	16368000	16692000	18688000	17704000	14211000	19459000	18600000	--	--
pme2954	303.05	137.02	302.043	C15H10O7	[M+H]+	Quercetin*	Flavonoids	Flavonols	117-39-5	A	16614000	17514000	16347000	14916000	14032000	15665000	12282000	12829000	12475000	12007000	11398000	10674000	13147000	13601000	15286000	13819000	14312000	14546000	C00389	ko00941,ko00944,ko01100,ko01110
mws0920	301.04	151	302.043	C15H10O7	[M-H]-	Tricetin	Flavonoids	Flavonoid	520-31-0	A	7590600	6574300	6682400	5643200	5748400	6118700	5658600	5266300	5017600	6429400	4457600	5217200	5065300	4879700	5104300	5997200	6091000	5993700	C10192	ko00941
mws0044	303.05	125.02	304.058	C15H12O7	[M-H]-	Dihydroquercetin(Taxifolin)	Flavonoids	Dihydroflavonol	480-18-2	B	299150	285950	332040	370540	296050	338570	106730	187300	155560	104160	112850	127680	129230	138130	118080	136700	188070	210910	C01617	ko00941,ko01100,ko01110
Hmqn003268	303.05	151.03	304.059	C15H12O7	[M-H]-	5,7,3',4',5'-Pentahydroxydihydroflavone	Flavonoids	Dihydroflavone	-	A	1226500	1311100	1399800	760630	729260	825750	1343200	1342500	1345900	1795800	1935700	1646900	2529400	2704700	2410400	1484400	1766300	1446700	--	--
mws0049	307.08	139	306.074	C15H14O7	[M+H]+	Gallocatechin*	Flavonoids	Flavanols	970-73-0	A	1154300	1158700	1150600	786470	817210	853170	556290	545900	566700	475180	471330	487270	462540	478110	478060	691840	694930	764290	C12127	ko00941,ko01110
mws0042	305.07	125	306.074	C15H14O7	[M-H]-	Epigallocatechin*	Flavonoids	Flavanols	970-74-1	A	1920100	1971700	1866100	1213300	1428700	1195600	931560	948700	905600	707100	615480	712780	627330	536240	620270	1180200	1200000	948590	C12136	ko00941,ko01110
pmb0496	307.18	177.05	306.169	C15H22N4O3	[M+H]+	N-Feruloylagmatine	Alkaloids	Phenolamine	-	A	10874000	9456200	10474000	7379500	7927000	7923200	8039000	7445000	7191000	4497000	4251900	4034000	4396100	4620800	3892000	7784100	6718800	7433400	C18325	ko00330,ko01100
pmn001610	307.26	307.3	308.272	C20H36O2	[M-H]-	Eicosadienoic acid	Lipids	Free fatty acids	5598-38-9	B	2466500	2404800	2570500	3099500	4120000	4183300	4439100	4349800	4348600	7678500	5411800	5610500	6260400	6039100	6655700	3137900	4838200	5529000	C16525	ko01040
pmb2791	309.21	209.1	310.1	C18H30O4	[M-H]-	9-HpOTrE	Lipids	Glycerol ester	111004-08-1	B	2677300	2742800	2779300	5099000	5213900	4764700	7262800	7416200	6844700	5453500	4606300	5148000	2873900	2924400	2611100	4529900	4707300	4630500	C16321	ko00592,ko01110
pmb2789	309	209	310.214	C18H30O4	[M-H]-	13-HpOTrE(r)	Lipids	Glycerol ester	121107-97-9	B	3280100	3355900	3517300	6176700	6518500	6052200	9024800	9303400	8652700	6955400	5793500	6366700	3697900	3693700	3347300	5716500	5713600	5804100	--	--
pmn001606	309.28	309.3	310.287	C20H38O2	[M-H]-	Eicosenoic acid	Lipids	Free fatty acids	26764-41-0	A	406710	523510	261980	337550	353930	321920	386150	490770	408590	433960	351190	444830	511820	449460	597580	453390	465050	602520	C16526	ko01040
pme3967	312.13	180	311.123	C12H17N5O5	[M+H]+	2-(Dimethylamino)guanosine	Nucleotides and derivatives	Nucleotides and derivatives	2140-67-2	A	2288400	2496100	2385500	2175000	2336700	2546500	1651200	1717500	1466800	2123000	2227700	2147200	1625300	1681300	1607600	1953200	2008800	2055900	--	--
pmb2804	311.1	171.3	312.23	C18H32O4	[M-H]-	13-HPODE	Lipids	Glycerol ester	33964-75-9	B	4170200	4450000	4276600	5893100	6086700	5739900	7551800	6947300	7745400	7287400	6358800	6595900	3673000	3906800	3612300	5347000	5578900	5434100	C04717	ko00591,ko01100
pmn001689	311.22	223.17	312.23	C18H32O4	[M-H]-	9-Hydroxy-12-oxo-10-octadecenoic acid*	Lipids	Free fatty acids	-	A	2041700	1904100	2042000	4385200	4191900	3994000	10694000	10320000	10220000	15774000	14560000	15456000	17963000	16908000	16648000	10321000	10704000	10896000	--	--
Rfmb087	311.22	293.21	312.23	C18H32O4	[M-H]-	13-Oxo-9-hydroxy-10-octadecenoic acid*	Lipids	Free fatty acids	-	B	666230	685690	743020	993500	947910	968250	1375600	1516400	1495100	1427700	1454200	1570000	1191000	1234900	1156100	1072400	1143400	1336900	--	--
pmf0397	311.3	183.1	312.303	C20H40O2	[M-H]-	Arachidic acid	Lipids	Glycerol ester	506-30-9	B	1740600	1625900	1207900	1478800	1547900	1733400	1177700	1235100	1792300	1830400	1522800	1890600	1975200	2066300	2680500	2122800	1712700	2879200	C06425	ko01040
mws2627	317.07	285.04	316.058	C16H12O7	[M+H]+	Tamarixetin (3,3',5,7-Tetrahydroxy-4'-Methoxyflavone)*	Flavonoids	Flavonols	603-61-2	B	179280	201480	206310	192140	147190	170480	140480	142880	133650	147520	138420	161420	152440	195860	179370	173800	168690	183740	C10188	--
pmp000003	317.07	302.04	316.058	C16H12O7	[M+H]+	Nepetin	Flavonoids	Flavonoid	520-11-6	A	502820	495070	507490	639730	581600	592790	200800	131960	256280	286550	347280	279070	275380	245870	368490	344860	394610	398920	--	--
pmn001367	315.07	153.02	316.079	C13H16O9	[M-H]-	Protocatechuic acid-4-O-glucoside*	Phenolic acids	Phenolic acids	-	A	3408600	3010900	2816400	3144600	2946700	2770400	7469500	8021800	7108500	3583500	3340400	2984600	5397700	5162800	5143600	4074400	4343300	5034000	--	--
Hmtn001120	315.11	153.06	316.116	C14H20O8	[M-H]-	5-(2-Hydroxyethyl)-2-O-glucosylohenol*	Phenolic acids	Phenolic acids	-	B	9434100	9011100	9985800	8914400	8832200	8201000	19374000	21492000	22100000	9180000	8328500	8717400	13230000	14443000	15673000	12030000	12448000	13296000	--	--
pmb2221	318.3	60.1	317.293	C18H39NO3	[M+H]+	4-Hydroxysphinganine	Lipids	Sphingolipids	554-62-1	B	1667700	1735600	1950100	2196800	2569200	2466900	2473800	2394100	2459500	2154500	2310200	2248100	2985500	3088100	2969800	2489400	2478600	2462100	C12144	ko00600,ko01100
mws0032	319.04	153	318.038	C15H10O8	[M+H]+	Myricetin	Flavonoids	Flavonols	529-44-2	B	4499900	5420800	5551700	4359300	3898200	4768600	3968500	4393800	4092000	4100000	3385300	3474600	4527900	4827200	5411800	4033500	4902000	4475200	C10107	ko00941,ko00944,ko01110
Cmsn002813	317.07	165.02	318.073	C16H14O7	[M-H]-	Methyl 2-O-(4-hydroxybenzoyl)-2,4,6-trihydroxyphenylacetate	Terpenoids	Terpene	-	B	49498	63468	44551	77057	55219	65723	89602	69867	62995	94267	66805	111650	110670	137440	125150	74610	61713	80823	--	--
mws0744	319.05	301	320.053	C15H12O8	[M-H]-	Dihydromyricetin(Ampelopsin)	Flavonoids	Dihydroflavonol	27200-12-0	A	671190	656280	781770	619150	605790	685670	633910	610750	699160	597440	580230	603180	580950	602600	595270	620070	579660	690910	C02906	ko00941,ko01110
pmb3075	319	145.1	320.09	C16H16O7	[M-H]-	3-O-p-Coumaroylshikimic acid	Phenolic acids	Phenolic acids	-	B	34417000	31293000	33931000	5597300	5419800	4996800	4551700	4672000	5016100	2107400	2131000	2230200	4516300	4647800	4496200	9282900	9890200	9620000	--	--
mws0582	322.11	130	321.099	C11H19N3O6S	[M+H]+	S-(Methyl)glutathione	Amino acids and derivatives	Amino acids and derivatives	2922-56-7	B	9488600	10379000	12051000	10629000	11452000	11665000	11013000	10050000	10056000	10284000	9038600	9799900	13536000	14448000	15573000	10087000	11270000	12145000	C11347	--
pmn001513	321	125	322.021	C14H10O9	[M-H]-	Galloylgallic acid	Tannins	Tannin	536-08-3	A	1581200	1445000	1461600	1240200	1256100	1261400	1610000	1807200	1667200	1268600	1191200	1246800	1192200	1315000	1083100	1522700	1377400	1208600	C01572	--
pme3174	324.06	112	323.052	C9H14N3O8P	[M+H]+	Cytidine 5'-monophosphate(Cytidylic acid)	Nucleotides and derivatives	Nucleotides and derivatives	63-37-6	B	4533400	4814400	4369400	4932400	4783900	4869400	5033500	5127100	5457200	6405700	7147600	7429900	5420200	4875600	5289400	5218400	5642600	5061900	C00055	ko00240,ko01100
pme3188	323.03	211	324.036	C9H13N2O9P	[M-H]-	Uridine 5'-monophosphate	Nucleotides and derivatives	Nucleotides and derivatives	58-97-9	B	14125000	15056000	14487000	22063000	23668000	20706000	24381000	24082000	26973000	29689000	31019000	33954000	32359000	28416000	32563000	22262000	25368000	25821000	C00105	ko00240,ko01100
pmf0359	325.09	163	324.084	C15H16O8	[M+H]+	Skimmin	Lignans and Coumarins	Coumarins	93-39-0	A	11508000	10135000	9773100	7684200	8219500	8262700	18872000	14842000	14125000	11394000	10704000	11638000	13338000	15244000	13791000	12078000	11902000	12095000	--	--
mws0983	326.31	62.06	325.298	C20H39NO2	[M+H]+	N-Oleoylethanolamine	Others	Others	111-58-0	A	20199000	18725000	19227000	21609000	21935000	22084000	20126000	21672000	21490000	11404000	11671000	11792000	10174000	9919700	11277000	14836000	15406000	16049000	C20792	--
pmn001516	325.06	125	326.064	C14H14O9	[M-H]-	5-Galloylshikimic acid*	Phenolic acids	Phenolic acids	95719-51-0	B	1244500	1346900	1267600	1534800	1643900	1758400	2112300	2071400	1792000	2698000	2565400	2465600	2112100	2217900	2219300	1586900	1876900	1942200	--	--
HmLn002835	325.09	163.04	326.1	C15H18O8	[M-H]-	Cis-p-Coumaric acid 4-O-glucoside*	Others	Others	-	B	1457700	1417700	1444600	1427500	1287200	1453500	2694700	2665300	2825600	1105000	1133400	1111000	1437100	1402000	1446400	1440700	1591700	1766300	--	--
Zmhn002301	325.09	163.04	326.1	C15H18O8	[M-H]-	p-Coumaric acid-O-glycoside*	Phenolic acids	Phenolic acids	-	A	1409200	1412100	1573200	1446700	1373800	1421700	2804100	2955800	3203400	1205500	1179700	1068700	1433700	1341000	1556000	1535800	1642900	1727300	--	--
pmn001691	327.22	291.2	328.225	C18H32O5	[M-H]-	9,12,13-Trihyroxy-10,15-octadecadienoic acid	Lipids	Free fatty acids	-	B	80165	105600	95019	207370	201410	189500	477240	524260	538230	1297600	1020900	1229100	1503300	1338600	1441300	848310	750640	816240	--	--
mws0884	328.05	134.2	329.053	C10H12N5O6P	[M-H]-	Cyclic AMP	Nucleotides and derivatives	Nucleotides and derivatives	60-92-4	A	40519000	38679000	34848000	26897000	25975000	24045000	9693200	9825700	10856000	6291100	6732500	6674000	4731900	4291100	4554900	16116000	16398000	18024000	C00575	ko00230,ko01100
Lmqp006559	330.34	312.33	329.327	C20H43NO2	[M+H]+	2-Amino-1,3-eicosanediol	Others	Saccharides and Alcohols	-	B	8003100	9720600	8198800	8543300	7003800	5432500	6917200	7205700	6503500	9980800	8418800	9168900	8910100	9613500	6230600	8737400	8543400	8741800	--	--
Lmzp004885	331.08	315.05	330.074	C17H14O7	[M+H]+	Tricin*	Flavonoids	Flavonoid	520-32-1	A	4148200	3758700	3713800	3800800	3826600	4074400	2455900	2215500	2522800	2642000	2313500	2395300	2627400	2431600	2474500	3176800	3007400	3116500	C10193	--
pmp000004	331.08	316.06	330.074	C17H14O7	[M+H]+	Jaceosidin*	Flavonoids	Flavonoid	18085-97-7	B	18171000	16747000	17048000	15895000	16868000	17557000	10152000	10397000	11408000	11818000	10024000	10944000	11406000	10840000	11540000	13558000	13074000	13801000	--	--
Lmtn002565	329.11	167.03	330.095	C14H18O9	[M-H]-	1-O-Vanilloyl-β-D-Glucose	Phenolic acids	Phenolic acids	-	B	2033100	2111100	2162500	2765700	2579000	2220000	1796700	1730300	1695300	1699000	1982600	2203400	1558800	1440400	1577200	1876100	1983600	1892200	C20470	--
pmn001517	329.12	167	330.131	C15H22O8	[M-H]-	3,4,5-Trimethoxyphenyl-Glucoside	Phenolic acids	Phenolic acids	-	B	1032600	1118200	1030600	1113900	1081500	1102000	1330400	1373200	1282300	1626100	1624300	1635500	1832000	2168300	1845300	1280000	1419000	1463400	--	--
pmn001694	329.23	229.15	330.241	C18H34O5	[M-H]-	9,10,13-Trihyroxy-11-octadecadienoic acid	Lipids	Free fatty acids	-	A	9491600	9688000	10146000	15482000	14858000	14574000	27668000	28404000	29900000	49760000	47604000	50339000	56915000	55101000	56593000	34592000	36075000	36530000	--	--
pmp001284	331.28	313.27	330.277	C19H38O4	[M+H]+	Monopalmitin	Lipids	Glycerol ester	542-44-9	A	49421	38901	32900	43085	37576	41531	39692	45513	64699	45832	46057	60468	51976	52840	51403	48699	48965	53326	--	--
pme3184	332.08	136	331.068	C10H14N5O6P	[M+H]+	2'-Deoxyadenosine-5'-monophosphate	Nucleotides and derivatives	Nucleotides and derivatives	653-63-4	B	6090000	5403800	5134700	4428600	4036400	4006700	2741800	2811600	3055500	3565100	3724300	3709000	3549600	3109500	3279700	3286100	3959100	3769700	C00360	ko00230,ko01100
pmb0789	332.13	152.07	331.127	C14H21NO8	[M+H]+	Pyridoxine-5'-O-glucoside	Others	Vitamin	-	B	3027900	3761400	3214800	3455500	3264000	3449100	1312400	1459300	1494200	2394000	2660300	2225700	2281500	2260000	2082100	2549400	2554000	2620200	C03996	--
pmc0066	333.05	137.05	332.052	C10H13N4O7P	[M+H]+	2'-Deoxyinosine-5'-monophosphate	Nucleotides and derivatives	Nucleotides and derivatives	3393-18-8	B	5783500	6279000	5309000	4953800	4785800	5082700	5018100	4851500	4853100	6731700	6993600	6610600	5214800	5421200	5168000	5588700	5294200	5077400	C06196	ko00230
Lmpn007255	331.04	316.02	332.053	C16H12O8	[M-H]-	6-Methoxyquercetin*	Flavonoids	Flavonols	519-96-0	B	764590	689720	903760	770480	834160	715250	638350	645320	731240	497420	457170	557370	649420	635700	708470	645840	689530	711010	--	--
mws1003	331.05	151	332.053	C16H12O8	[M-H]-	Laricitrin*	Flavonoids	Flavonols	53472-37-0	B	403110	451320	427650	463300	460370	381350	349330	327910	353850	203470	217010	227080	298310	261070	352540	327290	372800	323890	C12633	ko00944
Lmfn000604	331.07	169.01	332.074	C13H16O10	[M-H]-	6-O-Galloyl-glucose*	Tannins	Tannin	13186-19-1	A	396650	344200	284520	350140	271210	290690	228280	225610	221810	230650	289200	210180	280810	290210	298380	282450	289380	254750	--	--
pmn001518	331.07	169.01	332.074	C13H16O10	[M-H]-	1-O-Galloyl-glucose*	Phenolic acids	Phenolic acids	58511-73-2	A	22764000	23720000	25589000	24469000	27513000	27245000	23641000	25096000	25893000	21013000	21845000	22543000	23067000	24804000	20909000	21337000	23976000	24418000	C01158	--
HmLn000873	331.07	169.01	332.075	C13H16O10	[M-H]-	2-O-Galloyl-glucose	Tannins	Tannin	-	A	897560	858280	846060	867130	959760	891030	775350	794020	814440	723590	656900	753890	854880	715300	669850	864760	805690	810480	--	--
Lmmn001294	331.1	153.02	332.111	C14H20O9	[M-H]-	Koaburaside	Phenolic acids	Phenolic acids	41653-73-0	B	1857900	2093700	1848900	2419600	2222800	2198700	2630300	3121200	2661300	2384700	2587000	2457900	2247500	2595300	2031900	2270200	2369500	2428100	--	--
Lmqn000432	333.06	333.06	334.067	C9H19O11P	[M-H]-	1-(sn-Glycero-3-phospho)-1D-myo-inositol	Others	Saccharides and Alcohols	-	A	1526300	1442200	1639000	2433000	2643700	2301800	2217600	2474200	2838200	5428800	4901900	4916300	5735900	5239400	5610100	3180800	3409700	3520900	--	--
Zmhn005413	335.04	183.03	336.048	C15H12O9	[M-H]-	m/p Dimeric galloyl methyl este*	Phenolic acids	Phenolic acids	-	A	1522200	1564700	1357600	875920	928270	1074600	1015100	1154200	780970	543570	431280	304200	494800	602390	583320	781910	891970	703030	--	--
pmn001519	335.04	124	336.048	C15H12O9	[M-H]-	Galloyl Methyl gallate*	Tannins	Tannin	-	A	662070	617200	465630	335460	336390	443500	356280	416520	333190	190980	150010	138530	151070	179260	190060	270900	299940	300960	--	--
pmb3074	337.09	191.1	338.1	C16H18O8	[M-H]-	3-O-p-Coumaroyl quinic acid*	Phenolic acids	Phenolic acids	1899-30-5	B	2019000	1911900	1964700	1837000	1763300	1807700	990670	1141000	986940	178670	162960	153490	248260	201490	247560	885940	968980	1124400	C12208	ko00940,ko00941,ko00945,ko01110
pma6460	337	163.1	338.1	C16H18O8	[M-H]-	4-O-p-Coumaroylquinic acid*	Phenolic acids	Phenolic acids	32451-86-8	B	27295000	23957000	26199000	22404000	25558000	23831000	29185000	29528000	30932000	17119000	18046000	19440000	22681000	22518000	23164000	21757000	22079000	23934000	C10441	--
pmb3068	337.09	173.1	338.1	C16H18O8	[M-H]-	1-O-p-Coumaroylquinic acid*	Phenolic acids	Phenolic acids	-	B	40183000	38588000	42964000	33663000	34366000	34495000	31478000	37152000	32400000	22699000	21732000	25994000	27697000	24812000	27058000	30749000	31673000	34029000	--	--
mws1015	339.07	177	340.079	C15H16O9	[M-H]-	Esculin(6,7-DihydroxyCoumarin-6-glucoside)*	Lignans and Coumarins	Coumarins	531-75-9	A	12004000	12074000	12648000	13827000	14782000	12576000	13598000	13133000	13242000	13403000	13174000	15268000	14340000	15465000	13048000	12359000	12865000	13501000	C09264	--
pmn001420	341.09	179.04	342.095	C15H18O9	[M-H]-	1-O-[(E)-Caffeoyl]-glucose*	Phenolic acids	Phenolic acids	-	A	6786100	6552800	7203500	5509300	5876900	6461100	5283000	5790700	5617200	2330500	2008600	2149400	2824000	2631300	2506600	4298200	4448200	4449100	--	--
mws5038	341.11	89.02	342.116	C12H22O11	[M-H]-	Isomaltulose*	Others	Saccharides and Alcohols	13718-94-0	A	8591100	8135000	9394200	8087800	9625100	9865500	13916000	13098000	12076000	10463000	8421100	8811000	10007000	9755500	11520000	9106300	9772500	10343000	C01742	--
pme0519	341.11	119	342.116	C12H22O11	[M-H]-	Sucrose*	Others	Saccharides and Alcohols	57-50-1	A	7648900	7872900	8271100	8093900	8382700	8396000	12033000	11385000	10995000	10014000	8181400	8141900	8920700	8153400	9077000	8964500	8755900	9988300	C00089	ko00052,ko00500,ko01100,ko01110,ko02010
mws0906	341.12	179	342.131	C16H22O8	[M-H]-	Coniferin	Phenolic acids	Phenolic acids	531-29-3	B	6629800	6103200	6377700	5209400	5635400	5661500	5127700	5006500	5137800	1867100	1888700	1795500	2512700	2498200	2207700	3927200	4120900	4006300	C00761	ko00940
pmb2211	343.3	240.7	342.288	C19H38N2O3	[M+H]+	Cocamidopropyl betaine	Alkaloids	Alkaloids	4292-10-8	B	950150	5670300	932570	919250	828720	922580	838780	837910	840430	998540	759370	875900	961530	763270	1645500	1345800	1414100	1398000	--	--
Zmlp007578	345.06	313.03	344.053	C17H12O8	[M+H]+	3,3',4-Trimethoxy ellagic acid	Phenolic acids	Phenolic acids	-	B	3240800	2887100	2812900	2393400	2308500	2733500	2085500	1887200	2157500	1607600	1881700	1629700	1366300	1350800	1218600	1969600	1884400	1997500	--	--
Lmqn00859	343.1	171.05	344.111	C15H20O9	[M-H]-	4-O-Glucosyl-2-hydroxy-6-methoxyacetophenone	Phenolic acids	Phenolic acids	-	B	1460300	1504100	1615900	1801000	1846100	1905200	2343200	2365600	2237700	2100400	1908800	1902600	2023900	2076000	2077800	1406600	1839900	1930600	--	--
mws0609	344.04	150	345.047	C10H12N5O7P	[M-H]-	Guanosine 3',5'-cyclic monophosphate	Nucleotides and derivatives	Nucleotides and derivatives	7665-99-8	A	43789000	44359000	39753000	33435000	32552000	32048000	13933000	12666000	15629000	5994600	6125200	5841600	4340800	3998300	4338400	20450000	20248000	21582000	C00942	ko00230,ko01100
Lmtn000940	345.08	139.04	346.09	C14H18O10	[M-H]-	1-O-(3,4-Dihydroxy-5-methoxy-benzoyl)-glucoside	Phenolic acids	Phenolic acids	-	B	1751400	1827700	1878600	2109900	1983100	2186600	1380400	1385900	1099900	709460	616120	699610	676800	531450	546790	952770	1240600	1221300	--	--
pmb0981	348.07	136	347.063	C10H14N5O7P	[M+H]+	Adenosine 5'-monophosphate	Nucleotides and derivatives	Nucleotides and derivatives	61-19-8	A	1652600	1715400	1705500	1607300	1689900	1544500	1310800	1346200	1745900	2445600	2241700	2252800	1640000	1652800	1494100	1374500	1684300	1893300	C00020	ko00230,ko00908,ko01100,ko01110
mws0874	346.06	210.9	347.063	C10H14N5O7P	[M-H]-	3'-Aenylic acid	Nucleotides and derivatives	Nucleotides and derivatives	84-21-9	B	1297300	1157600	1395600	1326100	1293600	1068000	1582800	1480400	1968200	1749600	1791100	2587400	1758200	1763100	1927300	1189000	1731600	1255500	C01367	ko00230,ko01100
pmb1562	351.25	146.9	350.246	C21H34O4	[M+H]+	MAG(18:4)isomer3	Lipids	Glycerol ester	-	A	8618900	7932000	9241000	10960000	9699900	10311000	10501000	10607000	9772900	7195400	7233200	8117700	5684200	6275800	7404500	8597200	8373200	8792300	--	--
pmb0149	351.25	147.1	350.246	C21H34O4	[M+H]+	MAG(18:4)isomer1	Lipids	Glycerol ester	-	A	297290	285410	265290	444530	390430	362820	497370	554610	542380	648150	551100	635210	381130	359010	312400	524840	438010	444200	--	--
Lmhp011388	353.27	261.22	352.261	C21H36O4	[M+H]+	2-γ-Linolenoyl-glycerol*	Lipids	Glycerol ester	-	A	27186000	24016000	24555000	25005000	24247000	23816000	21819000	21756000	19758000	9451000	10694000	12371000	8127800	7956500	8049600	18968000	18769000	18536000	--	--
Lmhp011562	353.27	261.22	352.261	C21H36O4	[M+H]+	1-α-Linolenoyl-glycerol*	Lipids	Glycerol ester	-	A	27031000	23897000	25402000	25609000	24024000	24283000	21934000	22375000	20597000	9869100	10957000	12323000	8149400	8358500	7851600	19842000	19304000	19056000	--	--
mws0178	353.09	191.01	354.095	C16H18O9	[M-H]-	Chlorogenic acid*	Phenolic acids	Phenolic acids	327-97-9	A	1948400	1530400	1708800	1263400	1183000	1153300	1918700	2107400	1849500	1151100	965710	1015000	1694700	1565800	1567700	1505600	1359000	1416200	C00852	ko00940,ko00941,ko00945,ko01110
pme1816	353.09	191	354.095	C16H18O9	[M-H]-	Neochlorogenic acid(5-O-Caffeoylquinic acid)*	Phenolic acids	Phenolic acids	906-33-2	A	700600	660470	704500	525820	465880	497230	875260	906010	892460	522130	420480	409250	678050	868820	691570	712730	672350	623090	C17147	--
pmb0890	355.28	263.3	354.277	C21H38O4	[M+H]+	MAG(18:2)*	Lipids	Glycerol ester	-	A	13128000	11160000	11285000	11101000	11241000	9819900	7951800	8704100	8282900	5048700	5933500	5968200	4467700	5012600	4864900	8995500	8565200	8853900	--	--
pmp001283	355.28	337.27	354.277	C21H38O4	[M+H]+	Glyceryl linoleate	Lipids	Glycerol ester	26545-74-4	A	653830	510380	452940	991290	1008000	983220	1031400	1048900	1018900	957610	1003400	1151400	726060	726820	575760	908250	927340	988590	--	--
pmb0164	355.28	147.2	354.277	C21H38O4	[M+H]+	MAG(18:2)isomer1	Lipids	Glycerol ester	-	A	1685700	1644600	1403000	1855600	1924900	1792900	1837000	1845300	1842700	1385000	1386600	1563300	972700	955390	871160	1570500	1541800	1517500	--	--
Lmhn001580	355.07	223.06	356.074	C15H16O10	[M-H]-	Sinapoyltartaric acid	Phenolic acids	Phenolic acids	-	B	443960	513250	506320	905060	808760	907350	2746200	2211900	9520100	2349800	1869500	1894900	1611600	1651300	1473600	1854500	2148500	2098500	--	--
Zmhn002422	355.1	193.05	356.11	C16H20O9	[M-H]-	Feruloyl glucose	Phenolic acids	Phenolic acids	-	B	1567400	1610200	1720500	1761000	1566400	1665100	2329700	2011500	1996400	1176600	1315500	1261500	1436600	1521800	1664500	1509700	1510900	1650800	C17759	--
pmb2363	357.3	265.3	356.293	C21H40O4	[M+H]+	MAG(18:1)isomer1*	Lipids	Glycerol ester	-	A	3686700	3105500	2953700	4535200	4731600	4761600	5546800	5860100	5334000	6924200	6442000	7154900	6134100	6082500	6113100	5911200	5509700	5522800	--	--
pmb0296	357.3	265.4	356.293	C21H40O4	[M+H]+	MAG(18:1)isomer2*	Lipids	Glycerol ester	-	A	3586400	3105100	2896900	4605100	4667500	4488000	5483000	5657700	5374000	6881400	6221800	6749000	6221800	6049600	5672800	5712700	5576200	5490100	--	--
Hmcp002575	359.15	327.12	358.141	C20H22O6	[M+H]+	Clemaphenol A	Lignans and Coumarins	Lignans	362606-60-8	B	219260	261440	294580	292450	231290	275390	582200	561500	535690	345010	272720	302680	357690	364920	397590	361010	327930	413180	C17808	--
Hmlp003129	359.15	137.06	358.142	C20H22O6	[M+H]+	Matairesinol	Lignans and Coumarins	Lignans	580-72-3	B	761090	1165500	764690	880050	647580	728150	776720	826960	637930	810880	1257300	1026600	730350	821820	734170	859760	837210	833750	C10682	ko00998,ko01110
mws0097	357.13	151	358.142	C20H22O6	[M-H]-	Pinoresinol*	Lignans and Coumarins	Lignans	487-36-5	A	9633900	9671100	10833000	11787000	11375000	10335000	8448900	8075200	9098400	5808500	5853100	6295600	5008900	4862400	4497200	7301000	7615700	7619700	C05366	ko00998,ko01110
pmb0998	364.07	152.1	363.058	C10H14N5O8P	[M+H]+	Guanosine 5'-monophosphate	Nucleotides and derivatives	Nucleotides and derivatives	85-32-5	A	6472100	6714800	6818600	8876000	7331000	7035300	7587800	8332000	8456000	10869000	11679000	12520000	10422000	8550500	11441000	7345600	8729700	7853000	C00144	ko00230,ko01100
mws5040	365.11	203.05	364.078	C12H21O11Na	[M+H]+	Turanose	Others	Saccharides and Alcohols	547-25-1	B	5660800	7106800	6871000	6271100	6207300	7098100	8663700	7973300	7511900	6028600	6104500	6427300	7057700	6720900	7059000	7567900	7986600	8052000	C19636	--
mws0179	367.1	190.9	368.111	C17H20O9	[M-H]-	Chlorogenic acid methyl ester	Phenolic acids	Phenolic acids	29708-87-0	B	597040	537270	528280	611280	589770	471100	1111100	1174500	1014800	642060	504510	643830	962030	950420	1058200	690070	674180	753950	--	--
pmb0752	369.12	177.1	368.111	C17H20O9	[M+H]+	3-O-Feruloylquinic acid	Phenolic acids	Phenolic acids	1899-29-2	B	745710	662860	627520	659150	733060	622440	1233200	1322000	1164500	576190	631900	627290	1036900	1054100	881150	948190	840210	1013000	C02572	--
pma3724	369.1	177.1	368.111	C17H20O9	[M+H]+	1-O-Feruloylquinic acid	Phenolic acids	Phenolic acids	-	B	2255500	2295200	2393100	2512400	2234900	2482300	3575300	3944100	3363300	1877800	1804200	2213900	3031700	2959300	3062200	2910000	2957700	2880000	--	--
pmn001695	371.1	249.06	372.106	C16H20O10	[M-H]-	Trihydroxycinnamoylquinic acid	Phenolic acids	Phenolic acids	-	B	755730	726520	765950	899360	850540	989840	786090	885680	868730	984020	930850	916380	819180	828300	805250	811770	803340	827410	--	--
Hmgn004139	373.13	329.05	374.136	C20H22O7	[M-H]-	Isohydroxymatairesinol	Lignans and Coumarins	Lignans	-	B	170440	151690	153940	152380	223420	146330	136080	85588	163650	138160	114590	175800	132490	121560	78622	158360	147020	151870	--	--
pmp000675	375.14	151.03	374.137	C20H22O7	[M+H]+	Forsythialan A	Lignans and Coumarins	Lignans	1019859-20-1	B	2020900	1580100	1170800	1139700	1528100	1158900	647930	544720	683280	452750	534830	479690	598020	504760	600780	861120	812010	815180	--	--
mws0232	377.15	243	376.138	C17H20N4O6	[M+H]+	Riboflavin	Others	Vitamin	83-88-5	A	17271000	17264000	15734000	14082000	15965000	14656000	17242000	15569000	14937000	14747000	12970000	14402000	15284000	12707000	14068000	14172000	15133000	14422000	C00255	ko00740,ko01100,ko01110,ko02010
HJN012	377.16	329.14	378.168	C20H26O7	[M-H]-	4,7,9,9'-Tetrahydroxy-3,3'-dimethoxy-8-O-4'-neolignan	Others	Others	-	A	9074400	8006400	8478300	8056500	7928100	8785000	8209100	8942800	8887200	6818600	6313100	6750900	5933700	5810600	6144700	6957600	7340000	7683700	--	--
pme3337	384.12	252	383.108	C14H17N5O8	[M+H]+	N6-Succinyl Adenosine	Nucleotides and derivatives	Nucleotides and derivatives	4542-23-8	A	20940000	22475000	20141000	26541000	24871000	23916000	32457000	32898000	31674000	27420000	30852000	28325000	24664000	19376000	23353000	24428000	27575000	27556000	--	--
Lmmn003875	387.14	289.07	388.152	C21H24O7	[M-H]-	(+)-Medioresinol*	Lignans and Coumarins	Lignans	40957-99-1	B	700100	673980	647870	849600	882250	855040	962190	955610	975870	696180	669720	646210	966240	870940	793160	777840	795680	850080	--	--
Zmhn001970	389.12	227.08	390.131	C20H22O8	[M-H]-	Piceid	Others	Stilbene	-	B	1987100	1848700	1962200	1796000	1797400	1956900	1858900	2022800	1874400	1314500	1278500	1320800	1293000	1297600	1197600	1559200	1678500	1684100	C10275	--
Lmcn004772	399.07	233.05	400.079	C20H16O9	[M-H]-	Theaflagallin	Tannins	Tannin	102208-15-1	A	15240000	14904000	13643000	15887000	15590000	18805000	6828200	7369300	6882500	2702600	3240200	3509800	3103600	2607800	2694600	7676500	8062400	8053300	--	--
pmb0681	403.1	367.08	402.095	C20H18O9	[M+H]+	Apigenin-8-C-Arabinoside	Flavonoids	Flavonoid	-	A	21391000	18691000	20123000	16891000	18056000	21556000	26223000	25935000	23319000	24688000	18635000	20146000	22973000	21356000	24501000	22832000	22324000	23787000	--	--
mws0043	403.14	373.1	402.131	C21H22O8	[M+H]+	Nobiletin	Flavonoids	Flavonoid	478-01-3	A	746370	338370	547470	967730	639130	1962500	3536400	3005500	3241200	1766400	1857000	2319000	2064600	2528500	8018900	2258500	2392100	2378500	C10112	--
pmf0428	407.13	363.1	408.142	C20H24O9	[M-H]-	γ-Tocotrienol	Terpenoids	Terpene	14101-61-2	B	2442900	2641300	2693300	1487700	1529600	1442000	797790	733120	836030	402950	405940	397030	405390	397300	384500	883700	1049900	1139200	C14155	ko00130,ko01100,ko01110
pmd0153	409.24	153	410.243	C19H39O7P	[M-H]-	LysoPA 16:0	Lipids	Glycerol ester	22002-85-3	B	2069300	1790100	1466300	2230500	2786500	3291400	3427400	3464100	3391800	2754300	2611300	2754200	1751200	1676900	1516200	1305500	2005800	1573800	C04036	--
Lmbp003668	419.1	287.05	418.09	C20H18O10	[M+H]+	Kaempferol-3-O-arabinoside*	Flavonoids	Flavonoid	-	A	25835000	24750000	26343000	25005000	24530000	25727000	20036000	20925000	19094000	19428000	18085000	15664000	16279000	15128000	14883000	21034000	21480000	20842000	--	--
mws2523	421.08	241.1	422.083	C12H23O14P	[M-H]-	Trehalose 6-phosphate	Others	Saccharides and Alcohols	4484-88-2	B	207980	244420	277610	264700	235120	196560	154590	150970	172040	137860	116650	118410	126680	166770	141760	142120	182000	151410	C00689	ko00500,ko01100,ko01110
mws1430	425.38	95.09	424.371	C30H48O	[M+H]+	Lupenone	Terpenoids	Triterpene	1617-70-5	B	91153	141910	122940	159110	143900	141320	182010	161150	153620	378120	442680	361570	359510	289670	303550	237990	246640	290840	C16990	--
pmb0864	426.26	285.24	425.254	C19H40NO7P	[M+H]+	LysoPE 14:0*	Lipids	LPE	-	B	509910	480570	490480	969490	1048700	944160	1174400	1258700	1382600	548700	603070	646860	396750	402880	381110	781090	751050	779840	--	--
mad1424	427.05	295.05	426.043	C17H14O13	[M+H]+	Ditartaroyl-hydroxylcoumarin	Phenolic acids	Phenolic acids	-	B	657990	547710	537390	1171900	936430	1041900	1755500	1858800	1865600	1124300	1136100	1101800	1088500	999510	822330	1137500	1180700	1115600	--	--
Lmcn003845	427.07	289.04	428.074	C21H16O10	[M-H]-	Theaflavic acid	Tannins	Tannin	30407-93-3	B	4168700	4047000	4362800	6237100	6262300	5916800	4185200	4866000	4664300	3439400	3782400	3782100	3794300	3092000	3252800	4024600	4489300	4855200	--	--
Cmbn007148	429.12	429.12	430.126	C22H22O9	[M-H]-	1-O-Feruloyl-3-O-caffeoylglycerol	Lipids	Glycerol ester	-	B	1273400	1226400	1113700	1397300	1269100	1429800	770800	825530	811300	3827100	3293200	3164900	1788200	2274000	1664400	1710700	1869900	1894200	--	--
mws0048	431.1	311	432.106	C21H20O10	[M-H]-	Apigenin-8-C-Glucoside (Vitexin)*	Flavonoids	Flavonoid carbonoside	3681-93-4	A	13769000	13366000	13659000	10505000	11259000	12442000	14924000	14009000	13066000	12452000	11478000	11684000	13095000	12610000	11237000	12696000	12712000	12603000	C01460	ko00941,ko00944
pme0321	431.1	285	432.106	C21H20O10	[M-H]-	Kaempferol-7-O-rhamnoside	Flavonoids	Flavonols	20196-89-8	B	512840	527100	590930	585710	545480	611780	470380	484210	451790	437280	415490	487640	373450	390840	379990	490070	503060	480380	--	--
Lmdp003509	435.09	303.06	434.084	C20H18O11	[M+H]+	Quercetin-3-O-xyloside*	Flavonoids	Flavonols	549-32-6	A	14131000	14689000	16063000	14918000	12930000	14764000	11845000	11686000	10937000	11705000	10750000	10509000	11056000	11971000	11059000	12252000	12815000	13455000	--	--
mws2186	435.09	303	434.085	C20H18O11	[M+H]+	Avicularin*	Flavonoids	Flavonols	572-30-5	A	14358000	15365000	16332000	15028000	14262000	15988000	12213000	12928000	11523000	11477000	10795000	11245000	11745000	12847000	11661000	12744000	13175000	13416000	--	--
mws1179	433.11	271	434.121	C21H22O10	[M-H]-	Naringenin-7-O-glucoside*	Flavonoids	Dihydroflavone	529-55-5	B	985900	956860	1069100	966980	860800	1002300	673620	815130	743150	302300	292680	302140	310190	308340	309270	588360	637310	668630	--	--
pme1611	433.11	313	434.121	C21H22O10	[M-H]-	Isohemiphloin	Flavonoids	Flavonoid carbonoside	3682-2-8	A	3702200	3643200	4041600	3995800	4305200	4496800	4085100	3795100	3747600	2961300	3259400	3079400	2955000	3212400	2926500	3496900	3731600	3639900	--	--
HJN055	435.13	273.08	436.136	C21H24O10	[M-H]-	Dihydrocharcone-4'-O-β-Dglucoside*	Others	Others	-	A	2911200	3254700	3441500	3215200	3420300	3216800	4723400	4569800	4747000	2780500	2996500	2816300	2696600	3005600	2693800	3042800	3440100	3315000	--	--
mws2118	435.13	166.7	436.137	C21H24O10	[M-H]-	Phlorizin*	Flavonoids	Chalcones	60-81-1	A	1437200	1638100	1913300	1844100	1602800	1660000	2106500	2005700	2098000	1308700	1369400	1349700	1370200	1332800	1462300	1513200	1671100	1597900	C01604	ko00941,ko01110
Lmhp009187	440.28	299.26	439.27	C20H42NO7P	[M+H]+	LysoPE 15:0	Lipids	LPE	-	B	470710	420210	404010	916880	940900	817730	930250	1165900	1356200	609760	631060	661770	349310	408300	346300	728350	707190	766450	--	--
pmb0862	440.28	184.07	439.27	C20H42NO7P	[M+H]+	LysoPC 12:0	Lipids	LPC	20559-18-6	B	1010800	996230	919020	1446800	1485000	1393300	1366200	1378000	1676000	1061500	1165800	1208800	887870	858960	897120	1132900	1184200	1213200	--	--
Lmhp008885	440.28	299.26	439.27	C20H42NO7P	[M+H]+	LysoPE 15:0(2n isomer)	Lipids	LPE	-	B	491580	414720	419690	904380	908910	897520	972570	1180100	1368200	659970	630300	648270	374440	366770	362260	706130	671010	722480	--	--
mws0355	441.08	169.02	442.09	C22H18O10	[M-H]-	Catechin gallate*	Flavonoids	Flavanols	130405-40-2	A	2482100	2180900	2064000	2048900	1902000	1962900	1765500	2070800	1916000	1830000	1903500	1973100	1585600	1897600	1634200	1744700	2226200	2111300	--	--
mws1397	441.08	169	442.09	C22H18O10	[M-H]-	Epicatechin gallate*	Flavonoids	Flavanols	1257-08-5	A	2405000	1923300	2094700	1946100	2092500	2198200	1851600	1861600	2032500	1801700	1832600	2054900	1559900	1826300	1397700	1789900	2120700	1916200	--	--
pme3400	447.13	285	446.121	C22H22O10	[M+H]+	Sissotrin*	Flavonoids	Isoflavones	5928-26-7	B	447870	406300	401940	355960	287330	287800	2523500	3195000	2431900	350560	309490	359570	625780	471140	705930	831750	914930	874370	C05376	ko00943
mws1608	447.09	357.1	448.101	C21H20O11	[M-H]-	Luteolin-6-C-glucoside (Isoorientin)*	Flavonoids	Flavonoid carbonoside	4261-42-1	B	1778900	1760700	2033900	1512300	1779800	1536400	3004700	2781900	2212100	2635400	2304300	2184900	2514700	2895800	2606400	2374800	2064300	2104100	C01821	--
mws1299	449.11	299.2	448.101	C21H20O11	[M+H]+	Luteolin-8-C-glucoside (Orientin)*	Flavonoids	Flavonoid carbonoside	28608-75-5	A	437210	389170	314040	482980	335530	467560	728340	659850	508430	550470	525610	539470	534560	533350	676170	540140	598930	412360	C10114	--
mws0045	449.11	303.05	448.101	C21H20O11	[M+H]+	Quercetin-3-O-rhamnoside(Quercitrin)*	Flavonoids	Flavonols	522-12-3	A	4263400	4232300	4484600	4330300	4441900	4539800	2946700	2595700	2763200	3627600	3312300	3785100	3379200	3135400	2942200	3843600	3743000	3364800	C01750	ko00944
pmb0550	449.11	287.06	449.108	C21H21O11+	[M]+	Cyanidin-3-O-glucoside (Kuromanin)*	Flavonoids	Anthocyanins	47705-70-4	B	6359400	8834400	5962000	4955600	3142600	3463700	872030	1343600	1110500	650930	1006600	2077000	860540	918760	9	2619700	2585200	2873800	C08604	ko00942
pmn001640	449.07	316	450.08	C20H18O12	[M-H]-	Myricetin-3-O-arabinoside	Flavonoids	Flavonols	132679-85-7	B	4408900	4925200	4833400	4532900	4189500	4718700	5631100	5387700	5080000	3867300	3910800	4222600	4261100	4546200	4479700	4340900	4406000	4448200	--	--
mws0057	451.12	289	450.116	C21H22O11	[M+H]+	Eriodictyol-7-O-glucoside	Flavonoids	Dihydroflavone	38965-51-4	B	6423100	5679600	6332800	5960500	5278800	5589600	6930500	6984100	4735200	4560100	4382300	3880800	4885900	3933500	4591600	5264600	5063800	6523600	--	--
Lmhp008763	452.28	311.26	451.27	C21H42NO7P	[M+H]+	LysoPE 16:1(2n isomer)*	Lipids	LPE	-	B	2257100	2027900	2069800	4127700	4447100	4017100	4408900	5114800	4945300	1967100	2153300	2034400	1241000	1272900	1151100	2912300	2950900	3080400	--	--
pmn001416	451.1	341.06	452.111	C24H20O9	[M-H]-	Catechin-(7,8-bc)-4α-(3,4-dihydroxyphenyl)-dihydro-2-(3H)-ne	Flavonoids	Flavanols	-	B	2219500	2053400	2248400	1954800	1985100	1909700	6153700	5137900	4852600	3601000	3556400	3490200	4391100	5200100	4807700	3560800	3540600	3682500	--	--
pmn001415	451.1	341.06	452.111	C24H20O9	[M-H]-	Catechin-(7,8-bc)-4β-(3,4-dihydroxyphenyl)-dihydro-2-(3H)-ne	Flavonoids	Flavanols	-	B	327050	306940	363850	373960	320700	303940	916290	845330	800950	655590	734960	850770	822300	969680	1031000	606080	721600	649400	--	--
HJN041	451.12	289.07	452.131	C21H24O11	[M-H]-	Epicatechin glucoside	Flavonoids	Flavanols	-	B	3066400	3457700	3240400	3252900	3091500	3088600	2263200	2292400	2378600	3381700	3944900	3455400	2582700	2814800	2515500	2845800	3005900	2968500	--	--
Hmpn005101	451.12	289.07	452.131	C21H24O11	[M-H]-	Sieboldin	Flavonoids	Flavonoid	18777-73-6	B	362160	412380	519830	382830	326760	412710	891860	750990	695550	209720	117000	149580	238550	284350	248200	369730	358720	379840	--	--
pmd0160	454.29	313.27	453.286	C21H44NO7P	[M+H]+	LysoPE 16:0(2n isomer)	Lipids	LPE	-	A	1208200	1162600	1104100	2382200	2224700	2119000	2544700	2597700	2692800	1365500	1428500	1587100	893690	938070	869820	1876900	1744500	1740300	--	--
pmb0876	454.29	313.27	453.286	C21H44NO7P	[M+H]+	LysoPE 16:0*	Lipids	LPE	53862-35-4	A	1254400	1075700	1089800	2276000	2305400	2158200	2350500	2697200	2689600	1376100	1540700	1523500	955320	896130	812240	1764200	1770400	1769900	--	--
pmp001277	454.29	313.28	453.286	C21H44NO7P	[M+H]+	3-{(2-Aminoethoxy)(hydroxy)phosphoryl]oxy}-2-hydroxypropyl palmitate*	Alkaloids	Alkaloids	-	A	1346600	1070100	1106400	2319400	2406000	2196300	2523200	2857800	2835300	1425800	1597100	1586900	951230	971660	821210	1829100	1829400	1847400	--	--
pmn001700	455.35	455.35	456.36	C30H48O3	[M-H]-	24,30-Dihydroxy-12(13)-enolupinol	Terpenoids	Triterpene	-	B	749610	701210	663500	493760	609940	651680	798010	704080	820190	1695200	1855000	1672700	3403300	3278600	4630700	1298700	1310500	1584200	--	--
pmb0464	458.1	116.3	457.143	C16H27NO14	[M+H]+	Aspartic acid di-O-glucoside	Amino acids and derivatives	Amino acids and derivatives	-	B	3463800	4088200	3719000	3903400	4108400	4612300	4274800	4619700	4297500	1649600	1389100	1610400	2041000	2460000	2348500	2700400	3399000	3022400	--	--
mws0034	457.08	169	458.085	C22H18O11	[M-H]-	Epigallocatechin 3-gallate*	Flavonoids	Flavanols	989-51-5	A	5940100	5782600	5588600	5721000	6032300	5753600	5768700	5695400	5851700	5668400	4881000	5338600	5012900	5159600	5290400	5510000	5746100	5640800	C09731	--
mws0351	457.08	169.02	458.085	C22H18O11	[M-H]-	Gallate catechin gallate*	Flavonoids	Flavanols	4233-96-9	A	6190800	5599300	5518700	5674000	6041900	5599600	5669300	6074700	5894400	5663700	4848200	5035100	4857300	5375000	5172700	5603600	5427600	5630800	--	--
Hmbp007740	459.35	441.33	458.339	C29H46O4	[M+H]+	Ovalifoliolides B	Terpenoids	Triterpene	-	B	231540	209010	201770	179430	224490	212750	317400	372470	366440	686990	623410	603180	410220	392710	470050	352380	394880	334990	--	--
Lmhn002321	461.07	167.04	462.08	C21H18O12	[M-H]-	Vnilloylcaffeoyltartaric acid	Phenolic acids	Phenolic acids	-	B	1115000	1141200	1173200	931680	1047400	877070	1573000	1758800	1663600	1733800	1678500	1517100	2061000	2070100	2141100	1451100	1506400	1639300	--	--
Lmmp002795	463.12	301.07	462.115	C22H22O11	[M+H]+	Pratensein 7-O-glucoside	Flavonoids	Flavonoid	36191-03-4	B	1157800	1222500	1035600	960180	832700	855280	1776000	2084000	1843900	725160	697910	685110	730170	696320	767460	883460	878620	906460	--	--
pmp001163	463.12	286	462.116	C22H22O11	[M+H]+	Tectoridin*	Flavonoids	Isoflavones	611-40-5	B	1054500	1032600	1096100	888870	948530	1132300	2456200	2064900	2070100	1225900	1173900	1338400	1651500	2104200	1984100	1525400	1677500	1512000	C10533	--
pmp000579	463.12	301.07	462.116	C22H22O11	[M+H]+	Diosmetin-7-O-galactoside	Flavonoids	Flavonoid	-	B	10848000	12048000	12364000	11178000	10224000	11467000	29152000	25516000	24151000	15706000	13091000	14584000	20622000	24109000	24347000	18165000	17619000	19214000	--	--
Lmdp004307	463.16	301.11	462.152	C23H26O10	[M+H]+	Farrerol-7-O-glucoside	Flavonoids	Dihydroflavone	885044-12-2	B	1257600	1181400	1086700	934510	818180	774160	1335600	1795400	1353500	702660	666680	779120	785590	895150	780900	850840	953920	865450	--	--
pmf0203	463.12	301.07	463.124	C22H23O11+	[M]+	Peonidin-3-O-glucoside	Flavonoids	Anthocyanins	68795-37-9	B	887660	750350	790630	774500	1151700	1016000	428610	463590	522260	3238500	2597700	2523100	2744300	3154700	2958900	1748800	1778000	1764800	C12141	ko00942
pmp001309	465.1	303.1	464.095	C21H20O12	[M+H]+	6-Hydroxykaempferol-7-O-glucoside*	Flavonoids	Flavonols	-	A	2586200	2381800	2468300	2855400	2781200	2987600	2240600	1857400	1796300	1696800	1761100	1794900	1664900	1731200	1734200	1956600	2060900	1929200	--	--
mws0061	463.09	300	464.095	C21H20O12	[M-H]-	Quercetin-3-O-Galactoside (Hyperoside)*	Flavonoids	Flavonols	482-36-0	A	4601700	4748000	4981100	4983700	5201300	5120800	4788500	4968800	4521900	4244800	4821200	3517600	4857900	5070500	4816300	4351600	4659900	4775400	C10073	--
mws0091	463.09	300.03	464.095	C21H20O12	[M-H]-	Quercetin-3-O-glucoside(Isoquercitrin)*	Flavonoids	Flavonols	482-35-9	A	10084000	11878000	12995000	13345000	11765000	13639000	11891000	11088000	11823000	9904500	12101000	12186000	11927000	12092000	11062000	12874000	11505000	13044000	C05623	ko00944,ko01100,ko01110
Lmzp002365	465.14	303.09	464.131	C22H24O11	[M+H]+	Hesperetin-7-O-glucoside	Flavonoids	Flavonoid	31712-49-9	B	4549700	4842900	5072600	4348800	4619500	4532500	10918000	13851000	9537100	5784600	5727000	4604300	5090400	5271000	5424400	5454200	6395000	5797400	C16422	ko00941
pme1598	463.12	301	464.132	C22H24O11	[M-H]-	Hesperetin-5-O-glucoside	Flavonoids	Dihydroflavonol	69651-80-5	B	842730	657980	796300	753480	777670	772940	752100	826010	777310	699940	664200	743490	686410	751870	628500	769710	795680	745390	--	--
pme1398	465.1	303.05	465.103	C21H21O12+	[M]+	Delphinidin-3-O-glucoside (Mirtillin)	Flavonoids	Anthocyanins	50986-17-9	B	4160900	4850700	4699200	4710200	5738000	5088100	3318000	2740800	2392000	3993200	3988100	4629600	3843500	4092100	4131600	4202500	4032700	4215000	C12138	ko00942
Xmsn002700	465.13	303.06	466.111	C21H22O12	[M-H]-	Taxifolin-3'-O-glucoside	Flavonoids	Flavonoid	-	B	7125700	6886100	7820200	7843900	8340100	8272600	6696100	7255700	7238800	6237000	6939800	6294700	5728600	5619300	5667500	6152800	7008700	6687300	--	--
pmd0130	468.31	184.07	467.301	C22H46NO7P	[M+H]+	LysoPC 14:0(2n isomer)	Lipids	LPC	-	A	2123100	1961500	1952100	3058800	3314600	2944800	3918000	4198000	4420400	4850000	4598800	4893400	3571500	3624400	3595400	3618400	3595100	3759400	--	--
Hmmp002121	469.12	317.08	468.113	C23H16O11	[M+H]+	Isorhamnetin-3-O-gallate	Flavonoids	Flavonols	-	B	1437600	1235100	1092700	1433900	1693500	1023900	2542300	2649500	2635500	1716700	1802000	2029100	1767400	2184100	1964600	1395800	1704600	2141200	--	--
Zmhn002236	469.08	241	470.089	C20H22O11S	[M-H]-	Resveratrol-3-O-(sulfonyl)-glucoside	Others	Stilbene	-	B	612750	648190	618640	525820	611010	508880	317390	348160	361130	569680	530120	611180	620120	594500	672650	606270	526650	599940	--	--
pmb1912	474.17	327	473.166	C20H23N7O7	[M+H]+	10-Formyltetrahydrofuran	Alkaloids	Alkaloids	2800-34-2	B	14799000	12172000	13416000	13171000	13899000	13808000	11905000	11510000	11275000	11462000	10247000	10096000	9380900	8909900	8710100	11465000	11649000	10713000	C00234	ko00670,ko00970,ko01100,ko01200
pmn001523	473.04	169	474.043	C21H14O13	[M-H]-	1,3-Trigallic acid*	Phenolic acids	Phenolic acids	-	B	15589000	16232000	15378000	17294000	16771000	16089000	21524000	22243000	21250000	26697000	24591000	22741000	21579000	21769000	22188000	21938000	20935000	22098000	--	--
pmn001524	473.04	321	474.043	C21H14O13	[M-H]-	1,4-Trigallic acid*	Phenolic acids	Phenolic acids	-	B	2283600	2306900	1945600	2581400	2170100	2465400	3366700	2959900	3084300	4502300	4392400	4417700	3945800	3366400	3088400	3374200	3461700	3229500	--	--
Lmhp008589	476.28	335.26	475.27	C23H42NO7P	[M+H]+	LysoPE 18:3(2n isomer)*	Lipids	LPE	-	A	1112900	965910	924580	2211800	1999300	1970200	2126100	2321900	2423100	499190	578160	637070	268390	286070	245370	1430400	1330100	1227200	--	--
Lmhp008801	476.28	335.26	475.27	C23H42NO7P	[M+H]+	LysoPE 18:3*	Lipids	LPE	-	A	1162200	855980	822730	2060200	1924200	1917600	1983500	1940500	2353700	504120	562800	595240	276190	275550	260060	1190700	1219300	1152700	--	--
pmb0881	478.29	337.27	477.286	C23H44NO7P	[M+H]+	LysoPE 18:2*	Lipids	LPE	-	B	2072300	1702500	1731500	4306600	4230000	3306500	3325900	3577000	3935200	1343300	1465800	1542900	695730	836410	657820	2641500	2495100	2365100	--	--
pmb0874	478.29	337.27	477.286	C23H44NO7P	[M+H]+	LysoPE 18:2(2n isomer)*	Lipids	LPE	-	A	2427300	1842600	1772900	4255200	4555100	4023700	3900400	4091400	4287800	1408500	1571000	1525300	768460	876200	731490	3075600	2623700	2604900	--	--
Hmcp002207	479.12	317.06	478.111	C22H22O12	[M+H]+	Isorhamnetin-7-O-glucoside (Brassicin)*	Flavonoids	Flavonols	6743-96-0	A	8539300	8210400	8339000	7265800	8125600	9214200	7659400	7705000	7300600	8523000	6598100	6913500	7722400	7386000	7085400	7956400	7072900	8229700	--	--
Lmyp004444	479.12	317.06	478.111	C22H22O12	[M+H]+	Tricin-4'-methyl ether-3'-O-glucoside*	Flavonoids	Flavonols	-	A	9332800	8766000	8493300	8092300	8653800	8854500	6782600	5543600	5034400	6585200	6170300	6706300	6421500	7201300	6670700	7521700	7259700	7961900	--	--
Lmjp002906	479.12	317.07	478.111	C22H22O12	[M+H]+	Rhamnetin 3-O-Glucoside*	Flavonoids	Flavonols	27875-34-9	A	9140200	9111500	8768100	8227300	8423900	9096500	6782500	6097800	5224100	6651300	6482900	6758000	6579000	7517800	6887300	6936500	7144400	7347200	--	--
pmb0856	480.31	339.29	479.301	C23H46NO7P	[M+H]+	LysoPE 18:1(2n isomer)*	Lipids	LPE	-	A	23794000	18766000	19595000	40889000	41204000	39297000	42318000	48087000	45748000	25134000	26221000	27299000	19535000	19251000	18040000	32230000	31672000	32066000	--	--
mws0289	480.31	339.29	479.301	C23H46NO7P	[M+H]+	LysoPE 18:1*	Lipids	LPE	89576-29-4	A	11297000	9274800	9105200	19327000	20092000	19255000	20153000	22918000	22084000	11653000	11952000	12928000	8874600	9152600	7633300	15086000	14593000	15532000	--	--
pmb2260	480.31	184.07	479.301	C23H46NO7P	[M+H]+	LysoPC 15:1	Lipids	LPC	-	B	2890000	2449900	2907700	4253000	4084400	3754200	5690700	6978200	7752300	8866000	8100800	8015500	7333100	8394000	7301500	5799800	6122800	6371000	--	--
Lmpp003465	481.1	319.04	480.09	C21H20O13	[M-H]-	Myricetin-3-O-glucoside*	Flavonoids	Flavonols	19833-12-6	A	39673000	40478000	38543000	38634000	37669000	44490000	42237000	37831000	34984000	34188000	32099000	33064000	36990000	37480000	38552000	37890000	36310000	41292000	--	--
Lmhp009129	482.32	184.07	481.317	C23H48NO7P	[M+H]+	LysoPC 15:0(2n isomer)*	Lipids	LPC	-	A	16594000	14619000	15084000	23979000	24164000	23756000	32950000	38292000	38925000	43284000	40935000	41827000	31239000	32958000	31464000	30980000	31355000	31856000	--	--
pmb2319	482.32	184.07	481.317	C23H48NO7P	[M+H]+	LysoPC 15:0*	Lipids	LPC	-	A	13841000	11707000	12215000	19428000	18766000	19117000	26192000	30210000	31383000	34622000	31814000	33518000	25357000	27307000	26442000	24818000	25069000	25334000	--	--
pmn001628	481.06	275	482.07	C20H18O14	[M-H]-	Hexahydroxydiphenoylglucose	Phenolic acids	Phenolic acids	-	A	2381100	2340900	2496000	1612800	1804400	2276500	2459400	2891900	2755300	1865000	1998600	1649700	2490900	2569600	2598300	1701000	2263900	2505100	--	--
Wmhn001495	483.08	169.01	484.077	C20H20O14	[M-H]-	1,4-Di-O-galloyl-glcose*	Tannins	Tannin	-	A	35909000	34683000	35267000	30766000	30164000	32837000	46152000	49913000	44535000	39453000	39050000	37151000	25174000	27674000	26345000	32930000	35693000	35373000	--	--
Lmfn000797	483.08	169.01	484.085	C20H20O14	[M-H]-	2,3-Di-O-Galloyl-Glucose*	Tannins	Tannin	-	A	4064800	3907000	4073200	3557200	3643600	3885300	5156900	5828100	5218500	2758700	2598600	2373900	2454200	2464100	2249200	2880800	3525300	3950000	--	--
pmn001526	483.08	169.01	484.085	C20H20O14	[M-H]-	1,6-Di-O-Galloyl-Glucose*	Phenolic acids	Phenolic acids	-	B	38083000	33085000	35600000	29601000	31211000	32130000	48131000	50571000	46730000	40453000	39772000	37706000	27757000	26645000	26109000	30148000	34926000	37578000	C04101	--
Hmyn007168	483.27	255.23	484.278	C22H45O9P	[M-H]-	LysoPG(16:0)	Lipids	Glycerol ester	-	B	1405500	881240	824900	1199300	1441800	1291000	1249800	1435400	1555100	1820600	1544500	2077900	1114400	1223400	1205500	2379500	1566500	1542800	--	--
Zmpn006881	487.34	469.32	488.35	C30H48O5	[M-H]-	Tormentic acid*	Terpenoids	Triterpene	13850-16-3	B	32816	33942	2016900	79492	441420	262390	9	9	41658	9	9	9	9	9	9	195130	200720	204530	--	--
Lmmp003903	491.12	287.05	490.111	C23H22O12	[M+H]+	Kaempferol-3-O-(2''-acetyl)glucoside	Flavonoids	Flavonols	-	A	4383300	4515500	4053800	3672300	3512800	3817800	1773400	1949500	1908000	2109000	2272500	2277700	1603200	1342100	1601100	2473200	2744800	2809600	--	--
Lmmn003398	489.11	285.04	490.111	C23H22O12	[M-H]-	Kaempferol-3-O-(6''-acetyl)glucoside	Flavonoids	Flavonols	-	B	4602500	4772400	4674800	4347400	4122100	4178000	2243800	2303100	2355200	2630400	3003200	2883600	1990200	1594500	1964300	2940700	3109200	3250900	--	--
pmb0863	492.31	184.07	491.301	C24H46NO7P	[M+H]+	LysoPC 16:2(2n isomer)	Lipids	LPC	-	A	18859000	16490000	14409000	26371000	29501000	28080000	19903000	20830000	24021000	14250000	14907000	15687000	7671100	7146600	6409600	17505000	17429000	19067000	--	--
pmp001164	493.13	316.1	492.127	C23H24O12	[M+H]+	Iristectorin B	Flavonoids	Isoflavones	94396-09-5	A	4296900	3870400	4074300	3383200	4165900	3657900	3784900	3694600	3602000	3940700	3009100	3254000	3426000	3537800	3286700	3420700	3436900	4092800	--	--
pmb0736	493.13	331	492.127	C23H24O12	[M+H]+	Tricin-7-O-Glucoside*	Flavonoids	Flavonoid	32769-01-0	A	928960	792420	881950	830270	830710	862960	1019100	958270	773270	864850	824420	737930	855830	967320	880060	778480	926690	847360	--	--
pmp000608	493.13	331.08	492.127	C23H24O12	[M+H]+	Orange Cassia-6-O-B-Glucoside*	Quinones	Anthraquinone	-	A	768620	771020	864580	704300	870590	932450	1090700	811570	832140	826820	729170	660470	808730	1011800	906040	882010	874170	831170	--	--
Lmgp004829	493.13	331.08	492.127	C23H24O12	[M+H]+	5,7,4'-Trihydroxy-6,8-dimethoxyisoflavone-7-O-galactosides*	Flavonoids	Isoflavones	-	A	911780	903990	988970	793490	734700	797330	1226400	916200	797050	824070	652180	699280	762650	908890	853600	727730	775960	919350	--	--
pmp001270	494.32	184.07	493.317	C24H48NO7P	[M+H]+	LysoPC 16:1*	Lipids	LPC	-	A	2521200	2141600	2206500	3331000	3823700	3505000	3589800	3861700	4095900	3842400	3526500	3739800	2334100	2592600	2521700	3294100	3317500	3236000	--	--
Lmhp008833	494.32	184.07	493.317	C24H48NO7P	[M+H]+	LysoPC 16:1(2n isomer)*	Lipids	LPC	-	A	16525000	13403000	13151000	21864000	22825000	22469000	27699000	33027000	31340000	29322000	26785000	27183000	22146000	21871000	22842000	26170000	26026000	25337000	--	--
Lmjp003231	495.11	333.07	494.106	C22H22O13	[M+H]+	Patuletin-3-O-glucoside*	Flavonoids	Flavonoid	-	A	5557000	5629600	6058200	6179700	5808900	5562100	6198500	4981300	5062400	3683400	3525900	4213700	4291500	4020100	4551900	5349700	5179100	5071400	--	--
pmb0855	496.34	184.07	495.332	C24H50NO7P	[M+H]+	LysoPC 16:0	Lipids	LPC	17364-16-8	A	6495500	5590300	6211600	7845100	8036900	8316500	8866300	9655900	9551700	10688000	10050000	10234000	8642500	9817800	9126500	9642300	8719500	8631100	--	--
pmd0132	496.34	184.07	495.332	C24H50NO7P	[M+H]+	LysoPC 16:0(2n isomer)	Lipids	LPC	-	A	6501400	6502800	6528600	9174400	7903600	8251300	9525800	9944600	9813700	10536000	9378900	10784000	9321200	9314700	8705300	9328500	8588500	8314900	--	--
pmb3061	499.15	163.1	500.153	C22H28O13	[M-H]-	5-O-p-Coumaroylquinic acid O-glucoside	Phenolic acids	Phenolic acids	-	B	15118000	13950000	15688000	11349000	11513000	11598000	15211000	12987000	13257000	9249000	9019700	8247100	9648700	10159000	9909000	11209000	12021000	12672000	--	--
pmb3064	499.15	163.2	500.153	C22H28O13	[M-H]-	3-O-p-Coumaroyl quinic acid O-glucoside	Phenolic acids	Phenolic acids	-	B	3981500	3935200	4336100	3424000	3428400	3244300	4682800	4304000	4652100	2845100	2718900	2767700	3229200	3253200	3198000	3374000	3654300	3673700	--	--
mws1589	503.16	179	504.169	C18H32O16	[M-H]-	Panose*	Others	Saccharides and Alcohols	33401-87-5	B	356560	381730	497520	434060	431870	426710	590790	472250	539620	488910	486020	476670	578140	648910	596560	526780	523840	534780	C00713	--
pme0500	503.16	323	504.169	C18H32O16	[M-H]-	Melezitose*	Others	Saccharides and Alcohols	597-12-6	B	299870	241490	279770	208310	268340	323290	316780	283230	319650	308270	331970	310390	311360	353900	324790	239080	316650	303330	C08243	--
pme2125	503.44	179	504.169	C18H32O16	[M-H]-	Raffinose*	Others	Saccharides and Alcohols	512-69-6	B	1062300	1176200	1292200	1274300	1499100	1389400	1939500	1558300	1733000	1637600	1459100	1558800	1733000	1653100	2056000	1352200	1592900	1516000	C00492	ko00052,ko01100,ko02010
Lmhp010514	506.32	365.31	505.317	C25H48NO7P	[M+H]+	LysoPE 20:2(2n isomer)	Lipids	LPE	-	B	913210	769820	742900	1550000	1794200	1699200	1520300	1626900	1814900	742590	727570	734740	494460	465090	376570	1118100	1092800	1174800	--	--
Lmhp010757	506.32	365.31	505.317	C25H48NO7P	[M+H]+	LysoPE 20:2	Lipids	LPE	-	B	1006900	754530	728020	1467100	1778800	1751300	1532200	1651800	1745100	711620	742290	740740	522600	510850	383960	1091100	1133800	1162500	--	--
Lmhp008718	506.32	184.07	505.317	C25H48NO7P	[M+H]+	LysoPC 17:2	Lipids	LPC	-	A	11532000	9429900	9511700	16293000	17419000	16163000	15592000	16877000	18339000	12730000	12098000	13130000	6573900	6881000	6159900	13012000	12851000	13388000	--	--
Zmsp004363	507.12	303.05	506.106	C23H22O13	[M+H]+	Quercetin-acetyl-glucoside	Flavonoids	Flavonoid	-	A	6816300	7300200	7391100	6432400	6067000	6915000	6521800	6593900	5914800	10682000	9161000	8635000	7953900	8269800	7679500	7050800	8427900	8012900	--	--
pmp000013	507.15	345.09	506.142	C24H26O12	[M+H]+	Eupatilin-3-O-glucoside	Flavonoids	Flavonoid	-	B	1768800	1757200	1652800	1398800	1538400	1616000	1043600	1079500	1065500	1460200	1338500	1366900	1425600	1576000	1395500	1412400	1447200	1467600	--	--
Smpp002257	507.15	303.05	507.15	C24H27O12+	[M]+	Delphinidin-3-O-Acetylglucoside	Flavonoids	Anthocyanins	-	B	1465400	1322200	1205800	1068400	999230	1300500	972090	837870	975380	326820	338180	359540	483850	532710	438680	665610	805480	868230	--	--
Lmhp009590	508.34	184.07	507.332	C25H50NO7P	[M+H]+	LysoPC 17:1	Lipids	LPC	-	A	23479000	20454000	21640000	35931000	37589000	34950000	42537000	47751000	47849000	52479000	49195000	53413000	38150000	39423000	38566000	39381000	39419000	41056000	--	--
Hmcp002187	509.13	347.07	508.121	C23H24O13	[M+H]+	Limocitrin-3-O-galactoside	Flavonoids	Flavonoid	-	B	1983700	2352300	2506200	2653800	2172200	1955800	2548400	2855500	2476200	2353900	2025000	2412000	2081100	1861400	2026300	2083300	2327600	2361900	--	--
Lmhp010515	510.36	184.07	509.348	C25H52NO7P	[M+H]+	LysoPC 17:0(2n isomer)*	Lipids	LPC	-	B	5334800	4736900	5023200	8485400	8385500	8309900	10618000	11302000	12199000	12822000	12616000	12637000	9523500	9833600	9242800	9437000	9929000	9917100	--	--
pmb2406	510.36	184.07	509.348	C25H52NO7P	[M+H]+	LysoPC 17:0*	Lipids	LPC	50930-23-9	B	16492000	14943000	14626000	27337000	27143000	26104000	39391000	42725000	42951000	48834000	48155000	47755000	36561000	36719000	36356000	33311000	33619000	35479000	--	--
pmb3055	513.1	191.1	514.132	C22H26O14	[M-H]-	p-Coumaroyl quinic acid O-glucuronic acid	Phenolic acids	Phenolic acids	-	B	18097000	18608000	18115000	21888000	21400000	22121000	32171000	35840000	29790000	21419000	23008000	24227000	24469000	22395000	23635000	16686000	24630000	23466000	--	--
Lmhp009526	515.32	261.22	514.314	C27H46O9	[M+H]+	2-γ-Linolenoyl-glycerol-glucoside*	Lipids	Glycerol ester	-	A	10795000	9870500	9147600	10855000	11074000	11805000	11603000	11623000	11492000	8540600	7609800	9270000	5945400	5344700	5165100	9495300	9543900	8947700	--	--
Lmhp009773	515.32	261.22	514.314	C27H46O9	[M+H]+	1-α-Linolenoyl-glycerol-glucoside*	Lipids	Glycerol ester	-	A	10310000	9787800	8738900	11124000	10503000	12144000	11292000	11586000	10920000	8860400	8826200	9678900	5654600	6007800	4930500	9124500	9312700	9740400	--	--
Li512115	515.12	353.09	516.127	C25H24O12	[M-H]-	3,4-Dicaffeoylquinic acid	Phenolic acids	Phenolic acids	14534-61-3	A	7323300	5179200	5637300	4445600	5226800	5370700	9125500	9151800	8895300	4942700	5104900	5090800	6115000	4784000	5301900	6993100	7064200	6764200	--	--
pmn001382	515.12	353.09	516.127	C25H24O12	[M-H]-	Isochlorogenic acid A*	Phenolic acids	Phenolic acids	2450-53-5	B	8155100	5599400	6558600	4139300	4658900	5587000	9115700	9346200	7606600	3358000	3425800	3890600	4553500	4284000	4208500	4286600	5750000	5355500	--	--
Lmhp010573	517.34	263.24	516.33	C27H48O9	[M+H]+	1-Linoleoylglycerol-glucoside*	Lipids	Glycerol ester	-	A	1402800	1308800	1118000	1645900	1825500	1464200	1028400	1021800	908800	1165600	1076400	1264700	724460	666270	618770	1027600	1132600	1090100	--	--
Lmhp010334	517.34	263.24	516.33	C27H48O9	[M+H]+	2-Linoleoylglycerol-glucoside*	Lipids	Glycerol ester	-	A	1458200	1333600	1168500	1608000	1715700	1360300	980710	1001800	966130	1273400	1144500	1273300	665500	630820	662230	1147600	1105700	1140500	--	--
pmp001279	518.32	459.25	517.313	C21H48N3O9P	[M+H]+	Bis(N,N-diethylethanaminium)-2-acetamido-1,5-anhydro-2-deoxy-1-[-hydroxy(phosphonato)methyl]-D-glucitol	Alkaloids	Alkaloids	-	A	1359800	1175700	1183500	1474900	1466100	1518800	1592200	1569700	1585600	1867300	1890900	1887600	1728400	1681900	1775200	1820200	1639100	1605500	--	--
pmb0865	518.32	184.07	517.317	C26H48NO7P	[M+H]+	LysoPC 18:3(2n isomer)	Lipids	LPC	-	A	1517000	1493800	1384100	1873000	1945000	1895800	1807800	1771900	1807900	1288500	1252200	1359500	831230	812520	777270	1565800	1551400	1544900	--	--
pmb0854	518.32	184.07	517.317	C26H48NO7P	[M+H]+	LysoPC 18:3	Lipids	LPC	-	A	1283100	1304900	1305200	1699900	1872900	1792600	1663200	1690500	1808200	1208900	1307700	1353800	843720	828080	817910	1457900	1485600	1401800	--	--
pmp000531	519.19	357.13	518.179	C26H30O11	[M+H]+	Phellamurin	Flavonoids	Dihydroflavonol	52589-11-4	B	1529500	1602100	1777700	1722900	1490000	1751100	1412600	1538200	1415400	1033600	972190	1053300	1149600	972230	1055600	1212500	1306200	1171300	C09808	--
pmp001273	520.34	184.07	519.332	C26H50NO7P	[M+H]+	LysoPC 18:2	Lipids	LPC	-	A	1886600	1735600	1793900	2117900	2165000	2166700	2262000	2216200	2266400	2007900	2024500	2054000	1627900	1623000	1640100	1988400	1993800	1949300	--	--
pmp001251	520.34	184.07	519.332	C26H50NO7P	[M+H]+	LysoPC 18:2(isomer)	Lipids	LPC	-	A	1987700	1749200	1814800	2195200	2229200	2161800	2236700	2255500	2385400	1973200	2115700	2049300	1688800	1628600	1545800	2095100	1939100	2128800	--	--
Lmhp010190	522.36	184.07	521.348	C26H52NO7P	[M+H]+	LysoPC 18:1(2n isomer)	Lipids	LPC	-	A	1162200	965700	1049200	1485200	1563700	1532200	1700500	1861300	1722100	1879400	1912400	1865400	1786800	1832200	1820600	1517600	1653900	1766000	--	--
pmp001281	522.36	184.07	521.348	C26H52NO7P	[M+H]+	LysoPC 18:1	Lipids	LPC	-	A	1172300	1043300	1067600	1456200	1589500	1548500	1723400	1824900	1764100	1856400	1839000	1845800	1757700	1784300	1858400	1514400	1647900	1734900	--	--
pmd0136	524.37	184.07	523.364	C26H54NO7P	[M+H]+	LysoPC 18:0(2n isomer)	Lipids	LPC	-	A	470860	391250	390090	684770	728370	653320	796580	856690	931430	1113000	970840	1089300	719460	616920	672920	819170	730310	776690	--	--
mws0126	524.37	184.07	523.364	C26H54NO7P	[M+H]+	LysoPC 18:0	Lipids	LPC	19420-57-6	A	579540	479780	499740	924640	1024300	863640	1086600	1154000	1213100	1334400	1322300	1295700	984410	988930	953240	994080	991990	1036100	--	--
Lmtn003096	523.21	361.14	524.226	C26H36O11	[M-H]-	(-)-Secoisolariciresinol 4-O-glucoside	Lignans and Coumarins	Lignans	-	B	1104100	1525300	1063000	1400800	1288600	1293700	1210200	1706200	1531400	995340	1400400	1329300	1145600	1247900	1102800	1219100	1189100	1265700	--	--
Lmtp002822	535.14	499.12	534.137	C25H26O13	[M+H]+	Apigenin-6-C-arabinosyl-8-C-xyloside*	Flavonoids	Flavonoid carbonoside	-	A	173040	265410	278060	300740	248360	241000	410150	577840	338130	184710	166940	136980	185620	147410	338580	293630	253860	366020	--	--
pmp001110	535.14	517.13	534.137	C25H26O13	[M+H]+	Apigenin-6-C-xyloside-8-C-β-Darabinoside*	Flavonoids	Flavonoid carbonoside	-	A	10392000	10657000	13794000	13876000	10928000	13379000	25269000	28395000	26601000	14343000	12009000	11512000	17220000	16334000	19414000	18776000	19256000	16679000	--	--
Lmhp010908	536.37	184.07	535.364	C27H54NO7P	[M+H]+	LysoPC 19:1	Lipids	LPC	-	B	6411800	5801300	5790200	11810000	12885000	12310000	15377000	16314000	17040000	17097000	17242000	17203000	11449000	11412000	12072000	12219000	13466000	13643000	--	--
pmb2228	538.39	184.07	537.379	C27H56NO7P	[M+H]+	LysoPC 19:0	Lipids	LPC	108273-88-7	B	3611900	3474000	3761600	5175700	5603300	5740400	17277000	19943000	17091000	41635000	37343000	34617000	44357000	48676000	52863000	23169000	25264000	25331000	--	--
pmp001274	542.32	483.25	541.317	C28H48NO7P	[M+H]+	2-Hydroxy-5,8,11,14,17-icosapentaenoyloxy]propyl-2-(trimethylammonio)ethyl phosphate	Alkaloids	Alkaloids	-	A	2070000	1933400	1856200	2534100	2263900	2202700	2562900	2482400	2497800	2478900	2448600	2505000	1960300	1962300	1800700	2576100	2387700	2255000	--	--
Lmhp009890	546.36	184.07	545.348	C28H52NO7P	[M+H]+	LysoPC 20:3	Lipids	LPC	-	A	9942700	9014200	9533800	12089000	13703000	13229000	14613000	14747000	13862000	6584400	6567700	7334800	4376300	4146600	3719000	9387000	9462500	9497000	--	--
pmd0147	548.37	184.07	547.364	C28H54NO7P	[M+H]+	LysoPC 20:2*	Lipids	LPC	-	B	20406000	16914000	17265000	29085000	37433000	32935000	35039000	36687000	37975000	29965000	26515000	28718000	17585000	17374000	14926000	24956000	25271000	26052000	--	--
pmd0146	548.37	184.07	547.364	C28H54NO7P	[M+H]+	LysoPC 20:2(2n isomer)*	Lipids	LPC	-	B	20991000	17245000	16512000	29633000	36748000	33919000	34860000	36585000	37980000	30313000	26037000	28754000	17938000	17457000	15014000	25619000	25531000	26608000	--	--
Lmhp011549	550.39	184.07	549.379	C28H56NO7P	[M+H]+	LysoPC 20:1	Lipids	LPC	-	A	1136200	1002800	967350	1401900	1782200	1655500	1836400	2140900	2119900	2334500	2139200	2269100	2117100	1985900	1937600	1911700	1861500	2084100	--	--
pmp000589	551.1	303.05	550.096	C24H22O15	[M+H]+	Quercetin-7-O-(6'-O-malonyl)-glucoside	Flavonoids	Flavonols	-	B	2305900	2373400	2204700	3276900	2453300	3359700	1138400	1423200	1312800	384000	406420	346480	349780	368580	355570	1467600	1566900	1290800	--	--
HJAP010	551.14	497.1	550.132	C25H26O14	[M+H]+	Luteolin-6,8-di-C-arabinoside	Flavonoids	Flavonoid carbonoside	-	B	311490	243000	267540	334440	263710	212480	927740	851680	613810	316480	266390	348220	536900	771270	778660	512360	507570	524810	--	--
mws1138	551.15	303.04	550.143	C24H26N2O13	[M+H]+	Betanin	Alkaloids	Alkaloids	7659-95-2	B	2268500	2046200	2256200	2805500	2244500	3145800	1086700	1318400	1264900	335850	341220	317480	415620	338310	297070	1284200	1355800	1334000	C08540	ko00965,ko01110
pmd0143	552.4	184.07	551.395	C28H58NO7P	[M+H]+	LysoPC 20:0	Lipids	LPC	-	B	2028400	1715000	1516700	2692300	3220500	2871700	3682500	4101200	4060800	5183800	4441800	5009800	4637500	4244700	4463800	3686800	3720700	3805800	--	--
Lmcn005644	551.08	169.01	552.09	C27H20O13	[M-H]-	Theaflagallin;3-Epimer,3-O-(3,4,5-trihydroxybenzoyl)	Tannins	Tannin	102067-92-5	B	1205700	1253200	1445600	755500	795790	850510	473010	406630	348600	217940	242590	197420	9	9	9	389300	397090	388170	--	--
mws1660	565.16	529.13	564.123	C26H28O14	[M+H]+	Schaftoside*	Flavonoids	Flavonoid carbonoside	51938-32-0	A	702550	527760	508140	641140	674320	665270	1220700	902340	777810	630200	548570	535350	654600	510920	568610	538320	724730	655150	C10181	--
mws1293	565.13	139.1	564.127	C29H24O12	[M+H]+	Theaflavin	Tannins	Proanthocyanidins	4670-5-7	B	1001900	1028300	1012600	964070	832000	1038000	422980	436410	415660	200120	220530	208580	235080	163560	173400	529290	562790	633700	--	--
Lmtp002474	565.16	427.1	564.148	C26H28O14	[M+H]+	"Apigenin-6-C-(2""-glucosyl)-arabinoside*"	Flavonoids	Flavonoid carbonoside	-	A	5041000	4221400	4869000	4763500	4003500	4609900	6705400	7315400	6880900	4442500	4034400	4019200	4607400	3999900	4340900	5357200	4985200	4962600	--	--
pmp000236	565.16	367.1	564.148	C26H28O14	[M+H]+	Apigenin-6-C-glucoside-8-xylcoside*	Flavonoids	Flavonoid carbonoside	-	A	25211000	17426000	18190000	20805000	20579000	21091000	19803000	18318000	16383000	11854000	14360000	14257000	11697000	16195000	15390000	16578000	18810000	15175000	--	--
Lmnp003080	565.16	433.11	564.148	C26H28O14	[M+H]+	Hispidulin-8-C-Xylosyl-Xyloside	Flavonoids	Flavonoid carbonoside	-	B	2543500	2764800	2996400	1925500	2044600	1959900	1116600	1709100	1402300	1427300	1356300	1233300	1456000	1446300	1602800	1755700	1929300	1755700	--	--
pme0431	577.13	287	576.127	C30H24O12	[M+H]+	Procyanidin A1	Tannins	Proanthocyanidins	103883-03-0	B	756740	635830	677240	644790	807440	697500	748170	1142300	1085600	1420500	1188000	1288000	1210200	1727200	1162800	1171400	1296600	1098600	--	--
pmn001667	577.14	407.1	578.142	C30H26O12	[M-H]-	Procyanidin B4	Tannins	Proanthocyanidins	29106-51-2	A	837810	837440	935230	776150	819640	656330	555290	631650	632630	450670	292950	474350	428500	484610	294100	594940	559340	549150	C10238	--
pme0434	577.14	407.1	578.142	C30H26O12	[M-H]-	Procyanidin B2*	Tannins	Proanthocyanidins	29106-49-8	A	104470	95326	94494	79602	99366	67671	65922	82270	61242	62231	72712	59257	44886	49997	41681	83044	75291	73447	C17639	--
mws0836	577.14	425.1	578.142	C30H26O12	[M-H]-	Procyanidin B1	Tannins	Proanthocyanidins	20315-25-7	A	1369200	1325100	1325200	1384800	1218800	1214400	815290	985330	985190	881740	709150	846810	599600	688260	639930	913110	1008900	986530	--	--
pme0436	577.14	407.1	578.142	C30H26O12	[M-H]-	Procyanidin B3*	Tannins	Proanthocyanidins	23567-23-9	A	104310	101300	109690	87343	92717	80808	60104	84254	59467	55696	69021	51494	51759	66033	45657	66683	72603	59487	--	--
pme3227	579.17	433	578.164	C27H30O14	[M+H]+	Vitexin-2''-O-rhamnoside	Flavonoids	Flavonoid carbonoside	64820-99-1	A	35917000	35912000	40901000	33089000	33837000	32338000	26607000	29326000	26555000	29340000	30178000	27465000	31535000	29317000	29008000	34066000	30680000	31954000	C12628	ko00944
mws0047	579.17	271.07	578.164	C27H30O14	[M+H]+	Rhoifolin	Flavonoids	Flavonoid	17306-46-6	B	8323700	7576300	7401100	7197800	5895700	6834100	11898000	14971000	15193000	3877600	6168000	5572500	7113400	6546000	7848000	8368600	8975600	5984700	C12627	ko00944
Lmyp004081	579.17	313.07	578.164	C27H30O14	[M+H]+	Isovitexin-2''-O-rhamnoside*	Flavonoids	Flavonoid carbonoside	-	B	1188400	974900	1030000	892220	1066600	1140000	875340	786260	811450	886070	818530	746560	882180	860820	748690	884160	831720	1035900	--	--
pme2493	579.17	287.1	578.164	C27H30O14	[M+H]+	Kaempferol-3,7-O-dirhamnoside(Kaempferitrin)*	Flavonoids	Flavonols	482-38-2	B	2495700	2716800	2497000	2799400	2502300	2386300	1893500	2011500	1896200	1669800	1371700	1425900	1127500	1378400	1158600	1790400	1908200	1999200	C16981	--
Smsp002643	579.17	271.06	579.171	C27H31O14+	[M]+	Pelargonidin-3-O-rutinoside	Flavonoids	Anthocyanins	-	B	9042800	8887400	7842500	7823800	8198600	6515500	6440600	6905700	6469800	5355000	5541800	5577600	4672600	5216800	4338800	6654100	6277700	6219500	C12644	ko00942
Lmcn003163	579.08	289.07	580.085	C28H20O14	[M-H]-	Theaflavic acid;3-Epimer,3-O-(3,4,5-trihydroxybenzoyl)	Tannins	Tannin	34218-97-8	B	5447600	6719100	5108500	3888500	5041800	5170700	2674900	2980600	3201800	1427500	1492200	1042700	1192900	1425100	1391400	3202800	3003300	2592200	--	--
pmb0631	581.15	515.4	580.143	C26H28O15	[M+H]+	Luteolin-8-C-glucoside-6-C-arabinoside*	Flavonoids	Flavonoid carbonoside	-	B	715140	923060	963100	946160	749740	955090	2535300	2323900	1812800	1006000	998290	934880	1081300	1549400	1556700	1320400	1290700	1213900	--	--
pmn001547	589.12	437.1	590.127	C27H26O15	[M-H]-	3-Hydroxy-5-Methylphenol-1-Oxy-(6'-O-Digalloyl)Glucose	Phenolic acids	Phenolic acids	-	B	9	9	9	9	9	9	131430	154360	85570	313450	211530	236640	336130	397090	351150	203890	265230	209150	--	--
Lmyp004318	595.14	287.06	594.137	C30H26O13	[M+H]+	Kaempferol-3-O-(6''-trans-p-Coumaroyl)galactoside*	Flavonoids	Flavonoid	-	A	1132200	1066600	1085200	1165400	822800	1001500	1847200	2063200	1482300	694950	749760	810570	537940	472390	584540	1150700	1084900	1003900	--	--
pmb2586	593.13	285.6	594.137	C30H26O13	[M-H]-	Gallocatechin-catechin	Flavonoids	Flavanols	-	B	837430	832040	831090	1038400	895480	874680	820230	865310	887880	759410	695290	744250	814210	696890	807130	788930	813630	750310	--	--
Hmjn004446	593.13	285.04	594.137	C30H26O13	[M-H]-	Luteolin-7-O-(6''-caffeoyl)rhamnoside*	Flavonoids	Flavonoid	-	A	11804000	11850000	10865000	12023000	10007000	12527000	8852500	10749000	8495000	7970100	10481000	9603100	5776800	5474100	5496800	8922900	8990300	9278800	--	--
Lmyp004889	595.14	287.05	594.137	C30H26O13	[M+H]+	Kaempferol-3-O-(2''-trans-p-Coumaroyl)glucoside	Flavonoids	Flavonoid	137018-32-7	B	1179400	956650	967750	755020	590620	677820	842500	731670	798900	1353200	1436600	1518200	1171700	908560	1070000	1192700	1107600	896420	--	--
mws1073	595.17	457.2	594.158	C27H30O15	[M+H]+	Apigenin-6,8-C-diglucoside*	Flavonoids	Flavonoid	23666-13-9	A	2174100	2063400	1977200	2061300	1973900	2139000	2606600	2647100	2550500	1686400	1925600	2079600	1768600	1833100	1752800	1822600	2194300	1845900	C10195	--
Lmjp002867	595.17	287.05	594.158	C27H30O15	[M+H]+	Kaempferol-3-O-neohesperidoside	Flavonoids	Flavonols	32602-81-6	A	5667200	5303900	5284600	6613600	5913600	7033000	5331600	6196500	5448400	4650200	5090600	4353400	4483400	4126600	4692500	5595000	5404200	5546700	--	--
pmp001106	595.17	577.16	594.158	C27H30O15	[M+H]+	Vitexin-2-O-glucoside*	Flavonoids	Flavonoid carbonoside	-	A	22076000	20740000	20206000	21510000	20713000	21950000	26737000	28030000	26211000	18833000	20222000	18939000	18544000	19566000	18401000	19868000	21643000	21198000	--	--
Lmpp003789	595.14	287.06	595.145	C30H27O13+	[M]+	Cyanidin-3-O-(6''-p-Coumaroylglucoside)	Flavonoids	Anthocyanins	-	B	5271300	5795700	5102500	6541800	5703900	7138800	6223700	5035200	5626500	4418600	5163200	4874400	4752400	3945400	4872600	4988000	5562000	5688200	C12095	ko00942
pme1773	595.17	287.06	595.166	C27H31O15+	[M]+	Cyanidin-3-O-rutinoside (Keracyanin)	Flavonoids	Anthocyanins	28338-59-2	B	18420000	21546000	17494000	18811000	17070000	15792000	19268000	21010000	18208000	16209000	16341000	17343000	14981000	19195000	16325000	17874000	17732000	18761000	C08620	ko00942
Lmyp003500	601.12	287.06	600.112	C28H24O15	[M+H]+	Kaempferol-3-O-(2''-galloyl)galactoside*	Flavonoids	Flavonoid	-	A	6535800	8520300	10422000	5958200	7332800	5923500	7639200	8611700	5580600	4099400	3339900	3109700	4110300	3981800	3932400	5565700	5868000	6627700	--	--
Lmyp003348	601.12	287.06	600.112	C28H24O15	[M+H]+	Kaempferol-3-O-(6''-galloyl)galactoside*	Flavonoids	Flavonoid	-	A	6626400	8965700	10396000	5781600	6384100	6540700	7306700	8367200	5820400	4526600	3006800	2958000	4197300	4314900	3548000	5774600	5531200	6522200	--	--
pmp000594	609.18	463.12	608.174	C28H32O15	[M+H]+	Diosmetin-7-O-rutinoside*	Flavonoids	Flavonoid	-	B	1773200	1607100	1450600	1217800	1506400	1548300	1189600	1261800	33705000	947590	857250	903130	1550400	1203800	1164000	3354100	3712400	3681100	--	--
pmp001080	609.18	463.12	608.174	C28H32O15	[M+H]+	Neodiosmin (Diosmetin-7-O-Neohesperidoside)*	Flavonoids	Flavonoid	38665-01-9	B	1755500	1282700	1412700	1315400	1552500	1460200	1320800	1199200	33818000	1126700	857330	1067700	1524900	1103900	1079600	3567200	3459400	3811500	--	--
Lmpp003977	609.16	301.07	609.16	C31H29O13+	[M]+	Peonidin-3-(6''-p-Coumaroylglucoside)	Flavonoids	Anthocyanins	-	B	3470400	3345600	3510000	2871200	3407000	3413200	3930400	4981800	32569000	2352800	2382300	2423500	3820300	2589700	2754800	5875800	6017000	6376900	--	--
Lmtp003079	609.18	301.07	609.181	C28H33O15+	[M]+	Peonidin-3-O-rutinoside	Flavonoids	Anthocyanins	-	B	728560	876760	835630	642400	528370	638980	826370	696500	840420	774430	895000	844910	1073000	813630	883770	662190	853240	970630	--	--
Lmyp004052	611.14	303.05	610.132	C30H26O14	[M+H]+	Quercetin-3-O-(6''-trans-p-Coumaroyl)-galactoside	Flavonoids	Flavonoid	-	B	5616800	7457200	11037000	5869100	5772600	6500100	31888000	32772000	24852000	3065600	4355100	3244700	4936100	5453300	5925400	9323000	9056300	9393800	--	--
Hmmp002336	611.16	303.04	610.148	C30H26O14	[M+H]+	Quercetin-O-feruloyl-Pentoside	Flavonoids	Flavonols	-	B	1933300	2432100	2183100	2554100	2384600	2782900	1203800	1362500	1195400	1795700	2340300	1625000	1964600	2235600	1949800	1978500	1769200	2056200	--	--
Lmbp002336	611.16	303.05	610.153	C27H30O16	[M+H]+	Quercetin-3-O-(2-O-rhamnosyl)-galactoside*	Flavonoids	Flavonoid	-	B	40142000	39540000	38333000	39729000	37788000	39947000	39684000	40549000	37608000	28500000	31192000	29815000	31074000	29088000	32658000	32137000	34527000	34672000	--	--
mws0059	609.15	301	610.153	C27H30O16	[M-H]-	Quercetin-3-O-rutinoside (Rutin)*	Flavonoids	Flavonols	153-18-4	A	1874500	2446900	1998000	2382400	2322600	2285700	1228700	1449100	1386800	1585000	2120200	1743400	1805200	1545600	1605300	2136600	2056600	1661100	C05625	ko00944,ko01100,ko01110
pmb0624	611.16	431.3	610.153	C27H30O16	[M+H]+	Luteolin-6-C-glucoside-7-O-glucoside*	Flavonoids	Flavonoid carbonoside	-	B	5797500	5992700	6482600	5961500	5205700	5485700	5379600	5123300	4047300	5210600	4731200	4194200	6991800	6742000	6293000	5804700	5329400	5784700	--	--
pme0001	609.18	301	610.19	C28H34O15	[M-H]-	Hesperetin-7-O-neohesperidoside(Neohesperidin)*	Flavonoids	Dihydroflavone	13241-33-3	B	1509500	1924900	2736100	1012700	1406500	1466800	6162400	6680500	5277700	651840	787640	813860	1179900	1545200	1567400	2147300	2121000	2222600	C09806	ko00941
Lmpp003662	611.14	303.05	611.14	C30H27O14+	[M]+	Delphinidin-3-O-(6''-p-Coumaroylglucoside)	Flavonoids	Anthocyanins	-	B	1656500	2294000	2099400	2870100	2090100	2846700	1165600	1333100	1325700	2213900	2180100	1487400	2057700	2154200	2149600	1737200	1888000	1841400	C16370	ko00942
pme1777	611.16	287.06	611.161	C27H31O16+	[M]+	Cyanidin-3,5-O-diglucoside (Cyanin)*	Flavonoids	Anthocyanins	2611-67-8	B	12448000	13999000	13849000	10799000	10456000	9510900	11041000	11088000	10815000	8376200	6527800	7669400	8662100	9665300	8003900	7268000	9949800	10319000	C08639	ko00942
Smsp001640	611.16	317.07	611.161	C27H31O16+	[M]+	Petunidin-3-O-glucoside-O-arabinoside*	Flavonoids	Anthocyanins	-	B	8405500	8229500	9045300	6893700	6706700	6078900	6884700	7439500	7267900	4748000	4718000	5097400	5801600	5659300	4938400	5556900	6088400	6586900	--	--
Lmyp003349	617.11	303.05	616.106	C28H24O16	[M+H]+	Quercetin-3-O-(6''-galloyl)-glucoside	Flavonoids	Flavonoid	56316-75-7	B	13088000	14014000	16172000	12132000	13260000	13191000	9087100	9506600	8817100	7027300	7876700	7207100	7880900	8600800	7816900	9802800	10104000	9421700	--	--
Lmyp003139	617.11	303.05	616.106	C28H24O16	[M+H]+	Quercetin-3-O-(6''-galloyl)-galactoside*	Flavonoids	Flavonoid	53171-28-1	B	12532000	14019000	14731000	12035000	12176000	14444000	9379100	8730700	8199900	7698700	6916000	6696800	8105800	8036700	8367400	8708700	9389700	10112000	--	--
Hmdp001872	617.11	303.05	616.107	C28H24O16	[M+H]+	Quercetin-3-O-(2''-galloyl)-glucoside*	Flavonoids	Flavonols	-	B	12533000	14792000	16631000	12824000	12727000	13998000	8837700	9450800	8253700	7008800	7501300	6568100	7097600	8644000	8451600	10031000	10610000	9173000	--	--
Hmjp002999	625.17	317.08	624.162	C28H32O16	[M+H]+	Isorhamnetin-3-O-rutinoside (Narcissin)*	Flavonoids	Flavonoid	604-80-8	B	10475000	13778000	10568000	14362000	12243000	11857000	5318500	5061300	4084100	9284100	10983000	7732700	9143200	8521200	7962400	9345200	8144800	10356000	--	--
Lmmp002963	625.18	317.06	624.169	C28H32O16	[M+H]+	Methylquercetin-glu-rha*	Flavonoids	Flavonols	-	B	2951900	2692300	3194300	2284600	2161500	2416000	1227100	1316300	1307600	886180	750680	785450	917060	1015200	937400	1563300	1572100	1660500	--	--
Lmpp003815	625.16	317.07	625.155	C31H29O14+	[M]+	Petunidin-3-(6''-p-Coumaroylglucoside)	Flavonoids	Anthocyanins	-	B	9403900	12990000	11107000	14275000	12339000	12242000	4392400	5453200	4958800	8830900	11302000	7198700	9599300	9292900	9330300	10107000	9772600	10303000	--	--
pmp000596	627.16	465.1	626.148	C27H30O17	[M+H]+	Quercetin-3,7-O-diglucoside	Flavonoids	Flavonols	-	B	3007800	3731900	3469800	3300600	2902700	2912100	1986800	2209500	1908900	1939500	2510500	2223800	2228500	2133000	2355400	2386500	2433600	2522300	--	--
pmp001311	627.16	303.1	626.148	C27H30O17	[M+H]+	6-Hydroxykaempferol-7,6-O-Diglucoside	Flavonoids	Flavonols	-	B	1659900	1694900	1888000	2201700	1994500	1895300	6842900	7171500	7099400	3309700	3425500	3309700	3628100	3530700	3606500	3402800	3584600	3676300	--	--
Lmtp003677	627.16	303.04	626.148	C27H30O17	[M+H]+	Quercetin-3-O-galactoside-7-O-glucoside*	Flavonoids	Flavonols	56782-99-1	B	6052600	5915700	7252000	6858900	6048400	7956900	4939100	4458000	4513200	4567400	5375300	3777800	5105400	4663900	4728100	5053400	5033100	5671500	--	--
pmp001310	627.16	303.1	626.148	C27H30O17	[M+H]+	6-Hydroxykaempferol-3,6-O-Diglucoside	Flavonoids	Flavonols	-	B	6128300	4958300	6619000	6742700	6417000	7274600	4636200	4366400	4492200	4491700	3950700	4300100	4045100	3791100	4494200	4001700	4126500	5795900	--	--
Cmhn001271	633.08	463.05	634.08	C27H22O18	[M-H]-	Gemin D	Tannins	Tannin	-	B	7316700	6521700	6767700	6281200	6307400	6655900	9233300	11453000	10788000	6997900	7473300	6565800	9005200	8325100	9314300	7472800	8560100	8162000	--	--
Cmhn001571	633.08	463.05	634.08	C27H22O18	[M-H]-	Strictinin*	Tannins	Tannin	517-46-4	B	7420200	6492800	6517400	6020300	5778800	6697400	8774600	11952000	10882000	7581200	7580700	6488700	8833200	8268700	8773600	6448400	7875000	7794400	--	--
pmn001622	633.07	275	634.081	C27H22O18	[M-H]-	Hexahydroxydiphenoyl galloylglucose*	Phenolic acids	Phenolic acids	-	B	14585000	15297000	15791000	14472000	11384000	14362000	19967000	23949000	20311000	16695000	14918000	14070000	18933000	18061000	20123000	14016000	16694000	16591000	--	--
Lmfn001337	635.09	169.01	636.096	C27H24O18	[M-H]-	1,2,3-Tri-O-galloyl-glucose*	Tannins	Tannin	-	B	3474100	3136500	3060000	4571600	3980800	4048800	3243100	3347400	3353900	2461100	2472500	2600400	2344200	2172800	2511800	2703800	3280500	3376800	--	--
Lmfn001209	635.09	169.01	636.096	C27H24O18	[M-H]-	1,3,6-Tri-O-galloyl-glucose*	Tannins	Tannin	18483-17-5	B	3272000	2958800	2870800	4300200	4831900	4139000	3222900	3248400	3845500	2337800	2770600	2529500	2228900	2378000	2646800	2662000	3462600	3355600	C17458	--
Lmfn001062	635.09	169.01	636.096	C27H24O18	[M-H]-	2,4,6-Tri-O-galloyl-glucose	Tannins	Tannin	108043-99-8	A	3513700	2964900	3563500	4363600	3873000	3887400	3264700	3722000	3410500	2420300	2681000	3113600	2184800	2256600	2449400	2986900	3515400	3106300	--	--
Lmpp003958	639.17	331.08	639.171	C32H31O14+	[M]+	Malvidin-3-(6''-p-Coumaroylglucoside)	Flavonoids	Anthocyanins	-	B	1535900	1592600	1409200	1251900	1239600	1360900	1220100	1241200	1162100	990860	911560	824640	1045600	840610	901790	1176900	1192900	1003000	--	--
pmp001275	672.42	331.29	671.409	C31H61O14N	[M+H]+	3-Hydroxypropyl palmitate glc-glucosamine	Alkaloids	Alkaloids	-	A	8522600	7876900	7623700	9682300	10560000	11438000	13887000	13409000	12385000	15917000	13615000	17556000	12183000	13775000	14999000	13423000	14215000	12774000	--	--
Lmxp010913	676.45	184.08	675.448	C35H66NO9P	[M+H]+	1-(9Z-Octadecenoyl)-2-(9-oxo-nonanoyl)-sn-glycero-3-phosphocholine	Lipids	Glycerol ester	-	B	636970	616820	605920	778590	797900	842400	1072700	1027400	1125300	470180	396510	510190	122930	194100	211490	603660	617850	582340	--	--
pmp001276	677.37	677.37	676.367	C33H56O14	[M+H]+	2,3-Dihydroxypropyl-9,12,15-octadecatrienoate-hexose-hexose	Lipids	Free fatty acids	-	A	64336	52559	65524	81685	72186	76533	88275	78030	86064	89775	113390	94116	98880	81587	91702	88998	87684	94810	--	--
Lmhp008513	677.37	261.22	676.367	C33H56O14	[M+H]+	2-γ-Linolenoyl-glycerol-diglucoside*	Lipids	Glycerol ester	-	A	6753900	6322100	6297200	8279200	8949700	8841000	9082900	9098400	8652500	6202700	6748900	6939700	4474900	4265600	4289300	6955300	7158500	7512200	--	--
Lmhp008744	677.37	261.22	676.367	C33H56O14	[M+H]+	1-α-Linolenoyl-glycerol-diglucoside*	Lipids	Glycerol ester	-	A	6914500	6196300	6297000	8307000	8721600	9190600	8867700	8904200	8983900	6308900	6687000	6896700	4137800	4542100	3764400	6781000	7174900	7096400	--	--
pmp001271	679.39	263.24	678.383	C33H58O14	[M+H]+	2,3-Dihydroxypropyl-9,12-octadecadienoate-hexose-hexose*	Lipids	Free fatty acids	-	A	2475600	2144700	1766300	2790300	3050300	2728200	2211000	1948200	2103700	2420800	2455400	2428300	1495200	1543800	1306900	2246500	2286000	2340900	--	--
Lmhp009190	679.39	263.24	678.383	C33H58O14	[M+H]+	2-Linoleoylglycerol-diglucoside*	Lipids	Glycerol ester	-	A	2316900	1987600	1825400	2549500	3045800	2832100	2032400	2017300	2165200	2437400	2472500	2742300	1449700	1616800	1425600	2260100	2366000	2104400	--	--
Lmhp009384	679.39	263.24	678.383	C33H58O14	[M+H]+	1-Linoleoylglycerol-diglucoside*	Lipids	Glycerol ester	-	A	2406900	2247800	1823100	2629600	3155000	2716000	2311600	1982000	2139000	2399600	2422300	2688400	1514100	1539700	1304600	2166500	2394100	2293200	--	--
Lmyn006221	679.39	397.13	680.398	C33H60O14	[M-H]-	Gingerglycolipid C	Lipids	Glycerol ester	-	A	6955200	5667300	5811900	6809200	8557700	8355100	8690200	9259900	8988100	12314000	11844000	12284000	9242300	11590000	11079000	8351900	8418000	10377000	--	--
pmb0168	700.1	184.4	699.435	C38H70NO8P	[M+H]+	PC 16:1/14:1	Lipids	PC	-	B	9043200	10034000	11139000	8596500	9385700	9302700	14023000	15456000	13569000	3230400	2911900	3238400	1177300	1315800	1116700	6866800	7156000	7651100	--	--
Hmyp007396	702.46	184.07	701.46	C37H68NO9P	[M+H]+	PC(oxo-11:0/18:2)	Lipids	PC	-	B	4088000	2906200	2955500	2688000	3415000	2354100	498410	573890	591620	163990	168510	155850	114440	122470	122550	1643300	1783200	1744600	--	--
mws1295	717.14	579.11	716.138	C36H28O16	[M+H]+	Theaflavin-3'-Gallate*	Tannins	Proanthocyanidins	28543-07-9	A	34867000	32882000	33866000	35672000	32667000	38948000	15001000	18221000	14722000	11097000	10708000	10199000	9964000	8999800	8633300	18725000	20026000	19657000	--	--
mws1294	717.14	579.1	716.138	C36H28O16	[M+H]+	Theaflavin-3-gallate*	Tannins	Proanthocyanidins	30462-34-1	A	31259000	30460000	28802000	28751000	29767000	32065000	14880000	15585000	13300000	10987000	9457500	9655400	8613300	7927900	7240200	16171000	17319000	18569000	--	--
Lmjp002491	727.19	287.05	727.187	C35H35O17+	[M]+	Cyanidin-3-O-[6''-O-(E-p-coumaroyl)-2''-O-(xylosyl)]-glucoside	Flavonoids	Anthocyanins	-	B	2797200	3033100	2826700	3172300	2963200	3151600	1666400	1474000	1959900	4468600	4703800	3660300	3926300	3364400	3697900	3254800	3116600	3593300	--	--
Zmhp003322	741.2	433.11	740.195	C36H36O17	[M+H]+	Isovitexin-2''-O-(6'''-(E)-p-coumaroyl)glucoside	Flavonoids	Flavonoid	-	B	27664000	21401000	21325000	22903000	21649000	26096000	10688000	9270900	13184000	15916000	17408000	15968000	11326000	10029000	8782400	17504000	18924000	16547000	--	--
pmb0680	741.2	147.3	740.195	C36H36O17	[M+H]+	Apigenin-C-glucosyl-O-p-coumaroylglucoside	Flavonoids	Flavonoid carbonoside	-	B	12319000	12659000	12521000	11055000	9772500	11682000	10114000	8575600	9125200	7677800	9108600	7875300	7617300	6888800	6286600	9969400	9780500	9113100	--	--
Hmmn003584	739.19	593.14	740.209	C33H40O19	[M-H]-	Luteolin-7-O-rutinoside-5-O-rhamnoside	Flavonoids	Flavonoid	-	B	872630	887730	684930	612910	653670	644910	272500	268770	273460	705000	861420	808210	493580	414250	356200	608630	602180	642940	--	--
Lmpp003268	757.22	287.06	756.211	C33H40O20	[M+H]+	Kaempferol-3-O-rutinoside-7-glucoside*	Flavonoids	Flavonols	-	B	18431000	20129000	19729000	19858000	17831000	19841000	27532000	25681000	24166000	13370000	12620000	13527000	15116000	14725000	14567000	21726000	15659000	14799000	--	--
Xmyp004945	757.22	287.06	756.211	C33H40O20	[M+H]+	Kaempferol-3-O-(6'''-Rhamnosyl-2'''-Glucosyl-Glucoside) (Camelliaside A)*	Flavonoids	Flavonoid	135095-52-2	A	17526000	20548000	20008000	20385000	16223000	17020000	23532000	26166000	23394000	13322000	13763000	14506000	15266000	12570000	16332000	21600000	16508000	17184000	--	--
pmb0613	757.22	577.2	756.211	C33H40O20	[M+H]+	Apigenin-6-C-glucosyl-8-C-glucosyl-O-glucoside	Flavonoids	Flavonoid	-	B	278630	273320	308790	266060	307170	247020	349440	268050	296280	356160	366760	310740	238440	242310	306400	275320	242080	274630	--	--
HJAP127	757.22	303.05	756.212	C33H40O20	[M+H]+	Quercetin-O-rutinoside-O-rhamnoside*	Flavonoids	Flavonoid	-	B	1748200	2266000	1878600	2199100	1677600	2328400	2107500	2071100	2238400	906590	1516600	1381300	1819700	2031100	1951500	1798100	1744400	1697300	--	--
Zmmp003591	757.22	303.05	757.219	C33H41O20+	[M]+	Delphinidin-3-p-coumaroylrutinoside	Flavonoids	Anthocyanins	-	B	2010300	2228600	1583500	1977300	1723400	1534800	2113700	2007200	1791900	1180800	1522400	1165700	2107800	2108000	1808500	1714400	1948200	1553000	--	--
Lmmp002755	773.21	465.1	772.206	C33H40O21	[M+H]+	Quercetin-glu-glu-rha2	Flavonoids	Flavonols	-	B	39608000	38622000	41516000	41533000	38862000	38181000	53410000	44431000	46362000	37825000	45248000	45602000	39159000	41086000	37488000	43016000	41703000	38482000	--	--
Lmsn002071	785.08	301	786.092	C34H26O22	[M-H]-	Tellimagrandin I*	Tannins	Tannin	79786-08-6	B	79390	80927	71755	71777	63350	76682	106630	132310	94995	53597	41177	27934	67266	61326	48646	60953	61975	69179	C10241	--
Lmcn004686	851.15	425.09	852.154	C43H32O19	[M-H]-	Theaflavate B;3'-O-(3,4,5-Trihydroxybenzoyl)	Tannins	Tannin	152542-70-6	B	9782500	7732400	8706000	9794500	8426800	10465000	25191000	28766000	21542000	4474900	4155500	4904400	4728700	4557600	3221600	7280600	7876300	11403000	--	--
pmn001647	865.2	713.2	866.206	C45H38O18	[M-H]-	Procyanidin C2*	Tannins	Proanthocyanidins	37064-31-6	B	505300	570760	490820	508960	512380	419680	451850	576960	597820	384900	357040	357750	294050	427760	245590	440640	470690	467950	--	--
pmp000100	867.21	715.16	866.206	C45H38O18	[M+H]+	Arecatannin B1	Tannins	Proanthocyanidins	79763-28-3	A	1955700	1814100	1433500	1588400	1522700	1253600	953470	1230000	1167100	898950	685020	743650	636230	883620	630240	1035900	1024700	1137000	C17892	--
pmb2947	865.2	407.1	866.206	C45H38O18	[M-H]-	Catechin-catechin-catechin*	Flavonoids	Flavanols	-	B	1462200	1521700	1447700	1234300	1316600	1125500	1147400	1269700	1267200	845680	747480	754230	739690	769390	646180	1010800	1089200	1075100	--	--
pmn001646	865.2	577.1	866.206	C45H38O18	[M-H]-	Procyanidin C1*	Tannins	Proanthocyanidins	37064-30-5	B	221400	269940	234290	272550	312130	211150	149800	191610	236110	138030	208570	214630	137570	204850	140910	236680	209650	248440	C17624	--
Lmcp005197	869.16	139.04	868.149	C43H32O20	[M+H]+	Theaflavin-3,3'-di-O-gallate	Tannins	Proanthocyanidins	30462-35-2	A	6919400	6023300	5754600	6958700	6616000	7908500	4256700	5606300	3592800	2901300	2429700	2011200	2197200	1658700	1763100	3869300	4289100	4369900	--	--
Lmcp005411	883.17	139.04	882.164	C44H34O20	[M+H]+	Theaflavin-3-O-(3-O-methyl)gallate-3-gallate	Tannins	Proanthocyanidins	951755-29-4	B	1196100	1171800	1294200	1214300	1338500	1552700	919790	1230400	900330	397140	370710	320480	378900	387060	308240	800380	787680	814270	--	--
Lmjp002508	889.24	287.05	889.24	C41H45O22+	[M]+	Cyanidin-3-O-[6''-O-(E-p-coumaroyl)-2''-O-(xylosyl)-glucoside]-5-O-glucoside	Flavonoids	Anthocyanins	763896-30-6	B	1810100	1877900	1739400	1811700	2143800	1413600	751800	621270	994040	2351800	2573400	3249000	1589100	1853200	1435200	1447900	1433300	1566400	--	--
Lmjp002236	889.24	287.05	889.24	C41H45O22+	[M]+	Cyanidin-3-O-[6''-O-(Z-p-coumaroyl)-2''-O-(xylosyl)-glucoside]-5-O-glucoside	Flavonoids	Anthocyanins	-	B	1742500	1982400	1643500	2025100	1764300	1544400	1351300	814750	1225300	1958200	2745100	1929400	1726300	1800500	1635700	1867100	1831500	871530	--	--
Lmwp005248	903.26	287.06	902.248	C42H46O22	[M+H]+	Kaempferol-3-O-(6'''-p-Coumaroylglucosyl)-(1->2)-Glucoside-7-Rhamnoside	Flavonoids	Flavonols	-	B	591840	434870	442600	530650	470590	549390	386160	365290	363970	151010	106570	122490	119850	58551	86139	331570	339440	277410	--	--
Zmhp003113	903.26	147.04	902.248	C42H46O22	[M+H]+	Vitexin-2''-O-(6'''-(E)-p-coumaroyl)glucoside-4'-O-glucoside-iso1	Flavonoids	Flavonoid	-	B	4925300	5375500	5666900	5945100	4943800	5368800	7565700	7532000	7131400	4306300	5495600	4279500	3950900	4080600	3809800	5080800	5194400	4409400	--	--
CWJP002681	919.23	287.06	918.243	C42H46O23	[M+H]+	Kaempferol-3-O-(2'''-p-Coumaroylsophoroside)-7-O-Glucoside	Flavonoids	Flavonols	-	B	1859600	1617100	1780900	1583400	1717500	1825500	2244600	2462600	2144200	835770	1042300	1228700	1181600	1003500	1153300	1508000	1468500	1827600	--	--
